# Supplementary material for: Mycobacterium intracellulare induces a Th17 immune response via M1-like macrophage polarization in canine peripheral blood mononuclear cells
Source: Sci Rep. 2022 Jul 12;12:11818. doi: 10.1038/s41598-022-16117-2 (PMC9276657; doi:10.1038/s41598-022-16117-2)
Supplement: Supplementary file 2 — Supplementary Tables. [file 41598_2022_16117_MOESM2_ESM.xlsx]

## Sheet: Table S1
Table S1. The list of genes that were commonly expressed in the canonical pathways of 6, 24, and 72 h.
Gene	Description	Fold Change
		6h	24h	72h
ABCB1	ATP-Binding Cassette Sub-Family B Member 1	6.46	2.1	0.94
ACKR3	Atypical Chemokine Receptor 3	8.74	6.54	5.01
CCL3	C-C Motif Chemokine Ligand 3	9.34	5.74	3.01
CCL4	C-C Motif Chemokine Ligand 4	10.4	6.14	4.51
CCL5	C-C Motif Chemokine Ligand 5	5.78	7.95	4.6
CCL7	C-C Motif Chemokine Ligand 7	3.61	3.43	6.47
CD40	CD40 Molecule	6.76	1.4	1.09
CD80	CD80 Molecule	11.38	2.01	5.08
CDC42	Cell Division Cycle 42	1.23	1.87	1.73
CREM	CAMP Responsive Element Modulator	2.99	4.36	0.82
CSF2	Colony Stimulating Factor 2	8.56	5.54	3.11
CXCL8	C-X-C Motif Chemokine Ligand 8	6.65	5.61	7.79
ICAM1	Intercellular Adhesion Molecule 1	4.99	1.24	0.73
IL1B	Interleukin 1 Beta	11.32	6.88	3.4
IL1RN	Interleukin 1 Receptor Antagonist	7.06	4.51	1.47
IL6	Interleukin 6	11.64	2.79	5.4
NFKB1	Nuclear Factor Kappa B Subunit 1	3.34	0.73	1.33
PTGS2	Prostaglandin-Endoperoxide Synthase 2	15.08	6.01	3.74
S100A8	S100 Calcium Binding Protein A8	1.76	7.74	9.39
TREM1	Triggering Receptor Expressed On Myeloid Cells 1	6.08	2.48	3.38
CD36	CD36 Molecule	-1.31	-4.53	-8.44
CYBB	Cytochrome B-245 Beta Chain	-0.6	-6.33	-4.69
IL15	Interleukin 15	-5.83	-5.19	-4.35
NR3C1	Nuclear Receptor Subfamily 3 Group C Member 1	-1.29	-0.91	-4.81
TIMP1	TIMP Metallopeptidase Inhibitor 1	-1.78	-5	-4.68
TNFSF13	TNF Superfamily Member 13	-1.1	-1.04	-2.85

## Sheet: Table S2
Table S2. Significant canonical pathways of canine MDMs infected with M. intracellulare for 6 h.
Ingenuity Canonical Pathways	-log(p-value)	Ratio	z-score	Molecules
Communication between Innate and Adaptive Immune Cells	17.2	0.237	-	B2M,CCL3,CCL4,CCL5,CD40,CD80,CD86,CSF2,CXCL8,HLA-DRB1,IL15,IL18,IL1A,IL1B,IL1RN,IL6,TLR2,TLR4,TLR7,TLR9,TNF,TNFSF13,TNFSF13B
EIF2 Signaling	16.5	0.141	-0.447	EIF3L,EIF4A1,HRAS,MAPK3,PPP1CA,PPP1CB,PPP1CC,RPL11,RPL12,RPL14,RPL21,RPL23,RPL26,RPL3,RPL32,RPL4,RPL7,RPL7A,RPLP0,RPS10,RPS14,RPS15A,RPS17,RPS18,RPS27,RPS27A,RPS4X,RPS6,RPSA,SREBF1,VEGFA,XIAP
TREM1 Signaling	16	0.263	3.578	CCL2,CCL3,CCL7,CD40,CD86,CSF2,CXCL8,ICAM1,IL18,IL1B,IL6,MAPK3,NFKB1,NOD2,TLR2,TLR4,TLR7,TLR9,TNF,TREM1
Glucocorticoid Receptor Signaling	16	0.111	-	ADRB2,AR,BCL2L1,CCL13,CCL2,CCL3,CCL5,CD163,CSF2,CXCL8,FCGR1A,HMGB1,HRAS,HSP90B1,HSPA4,ICAM1,IL1B,IL1RN,IL6,KRT1,KRT10,KRT14,KRT76,MAPK3,NFKB1,NOS2,NR3C1,PPP3CA,PRKACA,PTGS2,RAC1,SERPINE1,SLPI,SUMO1,TAF13,TAF9,TGFB1,TNF
Hepatic Fibrosis / Hepatic Stellate Cell Activation	16	0.153	-	CCL2,CCL5,CCR5,CD40,COL1A1,COL1A2,COL4A5,CXCL8,EDN1,EDNRB,ICAM1,IL1A,IL1B,IL6,KDR,MET,MMP9,MYH7,MYH9,NFKB1,PDGFA,PDGFB,SERPINE1,TGFB1,TIMP1,TIMP2,TLR4,TNF,VEGFA
Neuroinflammation Signaling Pathway	15.6	0.114	3.43	AGER,B2M,BACE1,BIRC2,BIRC3,BIRC5,CASP3,CCL2,CCL3,CCL5,CD40,CD80,CD86,CXCL8,CYBB,GLUL,HLA-DRB1,HMGB1,ICAM1,IL18,IL1B,IL6,MAPK3,MMP9,NFKB1,NOS2,PPP3CA,PSEN1,PTGS2,TGFB1,TLR2,TLR4,TLR7,TLR9,TNF,XIAP
Atherosclerosis Signaling	15.5	0.189	-	CCL2,CD36,CD40,CLU,COL1A1,COL1A2,CXCL8,F3,ICAM1,IL18,IL1A,IL1B,IL1RN,IL6,LYZ,MMP9,NFKB1,PDGFA,PDGFB,S100A8,SERPINA1,TGFB1,TNF,TNFSF12
HMGB1 Signaling	14.7	0.158	2.524	AGER,CCL2,CDC42,CSF2,CXCL8,HMGB1,HRAS,ICAM1,IL15,IL18,IL1A,IL1B,IL6,LIF,MAPK3,NFKB1,RAC1,RHOA,SERPINE1,TGFB1,TLR4,TNF,TNFSF10,TNFSF12,TNFSF13,TNFSF13B
Role of Pattern Recognition Receptors in Recognition of Bacteria and Viruses	14.5	0.162	2.887	C5AR1,CCL5,CSF2,CXCL8,IL15,IL18,IL1A,IL1B,IL6,LIF,MAPK3,NFKB1,NOD2,OAS2,RNASEL,TGFB1,TLR2,TLR4,TLR7,TLR9,TNF,TNFSF10,TNFSF12,TNFSF13,TNFSF13B
Altered T Cell and B Cell Signaling in Rheumatoid Arthritis	14.5	0.222	-	CD40,CD80,CD86,CSF2,HLA-DRB1,IL15,IL18,IL1A,IL1B,IL1RN,IL6,NFKB1,TGFB1,TLR2,TLR4,TLR7,TLR9,TNF,TNFSF13,TNFSF13B
Hepatic Fibrosis Signaling Pathway	12.4	0.0926	3.087	CASP3,CCL2,CCL3,CCL5,CD40,CDC42,CDKN1B,COL1A1,COL1A2,CXCL8,CYBB,EDN1,FZD6,HRAS,ICAM1,IL18,IL1A,IL1B,IL1RN,KDR,MAPK3,NFKB1,PDGFA,PDGFB,PRKACA,RAC1,RHOA,SDHB,SERPINE1,TFRC,TGFB1,TIMP1,TLR4,TNF,VEGFA
LXR/RXR Activation	12.4	0.164	-1.789	ARG2,CCL2,CCL7,CD36,CLU,IL18,IL1A,IL1B,IL1RN,IL6,LYZ,MMP9,NFKB1,NOS2,PTGS2,S100A8,SAA1,SERPINA1,SREBF1,TLR4,TNF
Role of Macrophages, Fibroblasts and Endothelial Cells in Rheumatoid Arthritis	12.3	0.101	-	C5AR1,CCL2,CCL5,CSF2,CXCL8,DKK3,FCGR1A,FZD6,HRAS,ICAM1,IL15,IL18,IL1A,IL1B,IL1RN,IL6,MAPK3,NFKB1,NOS2,PDGFA,PDGFB,PPP3CA,RAC1,RHOA,TGFB1,TLR2,TLR4,TLR7,TLR9,TNF,TNFSF13B,VEGFA
Role of Hypercytokinemia/hyperchemokinemia in the Pathogenesis of Influenza	11.5	0.302	-	CCL2,CCL3,CCL4,CCL5,CCR5,CXCL8,IL15,IL18,IL1A,IL1B,IL1RN,IL6,TNF
Hepatic Cholestasis	11	0.12	-	ABCB1,ABCC2,ADCY6,CSF2,CXCL8,IL15,IL18,IL1A,IL1B,IL1RN,IL6,LIF,NFKB1,PRKACA,RARA,SREBF1,TGFB1,TJP2,TLR4,TNF,TNFSF10,TNFSF12,TNFSF13,TNFSF13B
Colorectal Cancer Metastasis Signaling	10.2	0.101	1.877	ADCY6,BCL2L1,BIRC5,CASP3,CDC42,FZD6,GNB1,GNG10,HRAS,IL6,MAPK3,MMP12,MMP9,NFKB1,NOS2,PRKACA,PTGS2,RAC1,RHOA,TGFB1,TLR2,TLR4,TLR7,TLR9,TNF,VEGFA
Crosstalk between Dendritic Cells and Natural Killer Cells	10.1	0.178	2.324	ACTG1,CD40,CD80,CD86,CSF2,HLA-DRB1,IL15,IL18,IL2RB,IL6,NFKB1,TLR4,TLR7,TLR9,TNF,TNFSF10
Dendritic Cell Maturation	10.1	0.12	3.838	B2M,CD40,CD80,CD86,COL1A1,COL1A2,CSF2,FCGR1A,HLA-DRB1,ICAM1,IL15,IL18,IL1A,IL1B,IL1RN,IL6,MAPK3,NFKB1,TLR2,TLR4,TLR9,TNF
Agranulocyte Adhesion and Diapedesis	9.67	0.113	-	ACTG1,C5AR1,CCL13,CCL2,CCL3,CCL4,CCL5,CCL7,CCL8,CXCL8,EZR,ICAM1,IL18,IL1A,IL1B,IL1RN,MMP12,MMP9,MYH7,MYH9,PODXL,TNF
Osteoarthritis Pathway	9.45	0.106	2.357	AGER,ANXA2,CASP2,CASP3,CASP4,CXCL8,DCN,FZD6,H19,HMGB1,IL1B,MMP12,MMP9,NFKB1,NOS2,PTGS2,RAC1,S100A8,TGFB1,TLR2,TLR4,TNF,VEGFA
Production of Nitric Oxide and Reactive Oxygen Species in Macrophages	8.88	0.108	1.342	ARG2,CAT,CDC42,CLU,CYBB,HOXA10,LYZ,MAPK3,NFKB1,NOS2,PPP1CA,PPP1CB,PPP1CC,PPP2CA,RAC1,RHOA,S100A8,SERPINA1,TLR2,TLR4,TNF
Differential Regulation of Cytokine Production in Macrophages and T Helper Cells by IL-17A and IL-17F	8.82	0.444	-	CCL2,CCL3,CCL4,CCL5,CSF2,IL1B,IL6,TNF
Clathrin-mediated Endocytosis Signaling	8.8	0.107	-	ACTG1,AP3B1,AP3M1,CDC42,CLU,HGS,LYZ,MDM2,MET,PDGFA,PDGFB,PPP3CA,RAB11A,RAB4B,RAC1,RPS27A,S100A8,SERPINA1,SYNJ1,TFRC,VEGFA
Systemic Lupus Erythematosus In B Cell Signaling Pathway	8.68	0.0893	1.8	BCL2L1,CD40,CSF2,CXCL8,HRAS,IL15,IL18,IL1A,IL1B,IL6,LIF,MAPK3,MCL1,NFKB1,PPP3CA,RAC1,SYNJ1,TGFB1,TLR7,TLR9,TNF,TNFSF10,TNFSF12,TNFSF13,TNFSF13B
Aryl Hydrocarbon Receptor Signaling	8.46	0.121	1.732	ALDH1A2,CDKN1B,CTSD,CYP1B1,GSTA4,GSTP1,HSP90B1,HSPB1,IL1A,IL1B,IL6,MAPK3,MDM2,MGST3,NFKB1,RARA,TGFB1,TNF
Role of PKR in Interferon Induction and Antiviral Response	8.32	0.136	2	BID,CASP3,FCGR1A,HMGB1,HSP90B1,HSPA4,IL18,IL1B,MAPK3,NFKB1,NPM1,PDGFA,PDGFB,TLR4,TLR9,TNF
Systemic Lupus Erythematosus Signaling	8.16	0.0944	-	CD40,CD80,CD86,CREM,FCGR1A,HRAS,IL18,IL1A,IL1B,IL1RN,IL6,LSM4,LSM7,MAPK3,PRPF31,SNRPB2,SNRPD1,SNRPD2,TLR7,TLR9,TNF,TNFSF13B
Protein Ubiquitination Pathway	8.1	0.0866	-	B2M,BIRC2,BIRC3,DNAJA1,DNAJC25,HSP90B1,HSPA4,HSPB1,MDM2,PSMB3,PSMB7,PSMB9,PSMC1,PSMD4,RPS27A,SKP1,TAP1,TAP2,UBE2N,UBE2S,UBE2V1,UBE2V2,VHL,XIAP
Amyotrophic Lateral Sclerosis Signaling	8.1	0.142	0.535	BCL2L1,BID,BIRC2,BIRC3,CASP3,CAT,CCS,GLUL,GRIK5,PPP3CA,RAC1,SOD1,SSR4,VEGFA,XIAP
Death Receptor Signaling	8.08	0.154	0	ACTG1,BID,BIRC2,BIRC3,CASP2,CASP3,HSPB1,LMNA,NFKB1,PARP4,TNF,TNFSF10,TNFSF12,XIAP
NF-κB Signaling	7.95	0.106	1.606	BMP4,CD40,HRAS,IGF2R,IL18,IL1A,IL1B,IL1RN,KDR,NFKB1,PRKACA,TLR2,TLR4,TLR7,TLR9,TNF,TNFSF13B,UBE2N,UBE2V1
Cardiac Hypertrophy Signaling (Enhanced)	7.92	0.0661	1.512	ADCY6,ADRB2,APEX1,CSF2,CXCL8,CYBB,EDN1,EDNRB,FZD6,GNB1,HRAS,HSPB1,IL15,IL18,IL1A,IL1B,IL2RB,IL6,LIF,MAPK3,NFKB1,PDE6D,PPP3CA,PRKACA,PTGS2,RHOA,RPS6,TGFB1,TNF,TNFSF10,TNFSF12,TNFSF13,TNFSF13B
Granulocyte Adhesion and Diapedesis	7.84	0.104	-	C5AR1,CCL13,CCL2,CCL3,CCL4,CCL5,CCL7,CCL8,CXCL8,EZR,ICAM1,IL18,IL1A,IL1B,IL1RN,MMP12,MMP9,THY1,TNF
Differential Regulation of Cytokine Production in Intestinal Epithelial Cells by IL-17A and IL-17F	7.82	0.348	-	CCL2,CCL3,CCL4,CCL5,CSF2,IL1A,IL1B,TNF
Role of Osteoblasts, Osteoclasts and Chondrocytes in Rheumatoid Arthritis	7.69	0.0929	-	ACP5,ADAM17,BIRC2,BIRC3,BMP4,COL1A1,CSF2,CTSK,DKK3,FZD6,IL18,IL1A,IL1B,IL1RN,IL6,MAPK3,NFKB1,PPP3CA,TGFB1,TNF,XIAP
mTOR Signaling	7.33	0.0926	0.378	CDC42,EIF3L,EIF4A1,FKBP1A,HRAS,MAPK3,PPP2CA,RAC1,RHOA,RPS10,RPS14,RPS15A,RPS17,RPS18,RPS27,RPS27A,RPS4X,RPS6,RPSA,VEGFA
IL-6 Signaling	7.12	0.12	2.84	ABCB1,COL1A1,CXCL8,HRAS,HSPB1,IL18,IL1A,IL1B,IL1RN,IL6,MAPK3,MCL1,NFKB1,TNF,VEGFA
Myc Mediated Apoptosis Signaling	6.97	0.196	0	ADRB2,BCL2L1,BID,CASP2,CASP3,MCL1,MDM2,NFKB1,PRKACA,TNF
Role of Cytokines in Mediating Communication between Immune Cells	6.73	0.185	-	CSF2,CXCL8,IL15,IL18,IL1A,IL1B,IL1RN,IL6,TGFB1,TNF
Apoptosis Signaling	6.71	0.131	-0.832	BCL2L1,BID,BIRC2,BIRC3,CASP2,CASP3,HRAS,LMNA,MAPK3,MCL1,NFKB1,TNF,XIAP
Role of IL-17F in Allergic Inflammatory Airway Diseases	6.68	0.214	3	CCL2,CCL4,CCL7,CSF2,CXCL8,IL1B,IL6,MAPK3,NFKB1
Regulation of eIF4 and p70S6K Signaling	6.4	0.0994	0	EIF3L,EIF4A1,EIF4EBP3,HRAS,MAPK3,PPP2CA,RPS10,RPS14,RPS15A,RPS17,RPS18,RPS27,RPS27A,RPS4X,RPS6,RPSA
IL-8 Signaling	6.35	0.0882	1.604	ANGPT2,BCL2L1,CDC42,CXCL8,CYBB,GNB1,GNG10,HRAS,ICAM1,KDR,MAPK3,MMP9,NFKB1,PTGS2,RAC1,RHOA,VASP,VEGFA
Hypoxia Signaling in the Cardiovascular System	6.32	0.149	-1	EDN1,HSP90B1,MDM2,NOS3,SUMO1,UBE2N,UBE2S,UBE2V1,UBE2V2,VEGFA,VHL
LPS/IL-1 Mediated Inhibition of RXR Function	6.25	0.083	1	ABCB1,ABCC2,ABCC4,ALDH1A2,CAT,CPT1A,GSTA4,GSTP1,IL18,IL1A,IL1B,IL1RN,MGMT,MGST3,RARA,SREBF1,SULT1A1,TLR4,TNF
Tight Junction Signaling	6.15	0.0952	-	ACTG1,CDC42,MYH7,MYH9,NFKB1,PPP2CA,PRKACA,RAC1,RHOA,TGFB1,TJP1,TJP2,TJP3,TNF,VASP,YBX3
Toll-like Receptor Signaling	6.14	0.143	1.414	IL18,IL1A,IL1B,IL1RN,NFKB1,RPS27A,TLR2,TLR4,TLR7,TLR9,TNF
Graft-versus-Host Disease Signaling	6.08	0.184	-	CD80,CD86,HLA-DRB1,IL18,IL1A,IL1B,IL1RN,IL6,TNF
ILK Signaling	6.05	0.0885	0.277	ACTG1,CASP3,CDC42,MAPK3,MMP9,MYH7,MYH9,NACA,NFKB1,NOS2,PPP2CA,PTGS2,RAC1,RHOA,TNF,VEGFA,VIM
Th1 and Th2 Activation Pathway	6.01	0.093	-	BHLHE41,CCR5,CD274,CD40,CD80,CD86,HAVCR1,HLA-DRB1,ICAM1,IL18,IL2RB,IL6,LGALS9,NFKB1,PSEN1,TGFB1
TNFR1 Signaling	6	0.18	0.333	BID,BIRC2,BIRC3,CASP2,CASP3,CDC42,NFKB1,TNF,XIAP
HIF1α Signaling	5.95	0.113	-	APEX1,EDN1,HRAS,MAPK3,MDM2,MMP12,MMP9,NOS2,NOS3,SLC2A1,SLC2A3,VEGFA,VHL
Xenobiotic Metabolism Signaling	5.87	0.0724	-	ABCB1,ABCC2,ALDH1A2,CAT,CYP1B1,GSTA4,GSTP1,HRAS,HSP90B1,IL1A,IL1B,IL6,MAPK3,MGMT,MGST3,NFKB1,NOS2,PPP2CA,SULT1A1,SUMO1,TNF
Renal Cell Carcinoma Signaling	5.86	0.134	1.342	CDC42,HRAS,MAPK3,MET,PDGFB,RAC1,RPS27A,SLC2A1,TGFB1,VEGFA,VHL
Inhibition of Angiogenesis by TSP1	5.85	0.205	-0.378	CASP3,CD36,GUCY1B1,KDR,MMP9,NOS3,TGFB1,VEGFA
Acute Phase Response Signaling	5.72	0.0884	1.941	F8,HNRNPK,HRAS,IL18,IL1A,IL1B,IL1RN,IL6,MAPK3,NFKB1,NR3C1,SAA1,SERPINA1,SERPINE1,TNF,VWF
Leukocyte Extravasation Signaling	5.71	0.0837	-0.5	ACTG1,ARHGAP35,CD44,CDC42,CYBB,DLC1,EZR,FER,ICAM1,MMP12,MMP9,RAC1,RHOA,THY1,TIMP1,TIMP2,VASP
PPAR Signaling	5.63	0.115	-1.155	HRAS,HSP90B1,IL18,IL1A,IL1B,IL1RN,MAPK3,NFKB1,PDGFA,PDGFB,PTGS2,TNF
Sertoli Cell-Sertoli Cell Junction Signaling	5.36	0.0829	-	ACTG1,CDC42,GUCY1B1,HRAS,JUP,MAPK3,NOS2,NOS3,PRKACA,RAC1,TJP1,TJP2,TJP3,TNF,TUBG1,YBX3
Pancreatic Adenocarcinoma Signaling	5.33	0.108	1.265	BCL2L1,BIRC5,CDC42,CDKN1B,MAPK3,MDM2,MMP9,NFKB1,PTGS2,RAC1,TGFB1,VEGFA
Apelin Cardiac Fibroblast Signaling Pathway	5.16	0.261	-1.633	ACE2,ANGPT2,IL6,NOS3,SERPINE1,TGFB1
IL-12 Signaling and Production in Macrophages	5.13	0.0956	-	CD40,CLU,IL18,LYZ,MAPK3,NFKB1,NOS2,S100A8,SERPINA1,TGFB1,TLR2,TLR4,TNF
TWEAK Signaling	5.11	0.2	-0.378	BID,BIRC2,BIRC3,CASP3,NFKB1,TNFSF12,XIAP
Phagosome Maturation	5.09	0.0886	-	ATP6V0E1,B2M,CANX,CTSC,CTSD,CTSK,CTSS,CYBB,DYNLRB1,HLA-DRB1,PRDX1,TAP1,TUBD1,TUBG1
Apelin Adipocyte Signaling Pathway	5.01	0.122	1.265	ADCY6,CAT,CYBB,GPX3,GPX8,GSTP1,MAPK3,MGST3,PRKACA,SOD1
Senescence Pathway	4.97	0.0679	2.065	CAT,CDKN1B,CXCL8,HIPK2,HRAS,IL1A,IL6,MAPK3,MDM2,NFKB1,PPP1CA,PPP2CA,PPP3CA,RING1,SAA1,SERPINE1,TGFB1,TLR2,VHL
HOTAIR Regulatory Pathway	4.97	0.0864	2.138	AR,CD44,COL1A1,COL1A2,ICAM1,MDM2,MET,MMP12,MMP9,NFKB1,TGFB1,TLR4,VIM,XIAP
Chemokine Signaling	4.91	0.119	1.897	CCL13,CCL2,CCL4,CCL5,CCL7,CCR5,HRAS,MAPK3,PPP1CB,RHOA
Th1 Pathway	4.91	0.0984	2.333	CCR5,CD274,CD40,CD80,CD86,HLA-DRB1,ICAM1,IL18,IL6,LGALS9,NFKB1,PSEN1
Mitochondrial Dysfunction	4.86	0.0798	-	ATP5F1A,BACE1,CASP3,CAT,COX17,COX5A,COX8A,CPT1A,CYB5A,NDUFB6,NDUFS8,PRDX3,PSEN1,SDHB,VDAC3
Cholecystokinin/Gastrin-mediated Signaling	4.84	0.0968	2.53	CDC42,CREM,HRAS,IL18,IL1A,IL1B,IL1RN,MAPK3,PTGS2,RAC1,RHOA,TNF
Antigen Presentation Pathway	4.78	0.179	-	B2M,CANX,HLA-DRB1,PSMB9,TAP1,TAP2,TAPBP
Sumoylation Pathway	4.65	0.101	-0.816	AR,CDC42,MDM2,NFKB1,NR3C1,RAC1,RAN,RHOA,SUMO1,SUMO2,XIAP
Pathogenesis of Multiple Sclerosis	4.62	0.444	-	CCL3,CCL4,CCL5,CCR5
IL-10 Signaling	4.6	0.123	-	ARG2,CCR5,IL18,IL1A,IL1B,IL1RN,IL6,NFKB1,TNF
Sirtuin Signaling Pathway	4.6	0.0617	-0.832	APEX1,ARG2,ATP5F1A,CPT1A,CXCL8,MAPK3,NDUFB6,NDUFS8,NFKB1,NOS2,NOS3,PFKM,PRKDC,SDHB,SLC2A1,SOD1,SREBF1,TIMM8A,TNF,VDAC3
Role of IL-17A in Arthritis	4.57	0.14	-	CCL2,CCL5,CCL7,CXCL8,MAPK3,NFKB1,NOS2,PTGS2
Glioma Invasiveness Signaling	4.5	0.12	1.134	CD44,CDC42,HRAS,MAPK3,MMP9,RAC1,RHOA,TIMP1,TIMP2
Th2 Pathway	4.43	0.0882	2.121	BHLHE41,CCR5,CD40,CD80,CD86,HAVCR1,HLA-DRB1,ICAM1,IL2RB,NFKB1,PSEN1,TGFB1
Estrogen Receptor Signaling	4.43	0.0601	0.471	ADCY6,ARG2,ATP5F1A,CAV1,DDX5,GNB1,HRAS,HSP90B1,IGF2R,MAPK3,MMP12,MMP9,NFKB1,NOS3,NR3C1,PPP1CB,PRKACA,PRKDC,RHOA,VEGFA
Relaxin Signaling	4.37	0.0813	1.265	ADCY6,APEX1,GNB1,GNG10,GUCY1B1,MAPK3,MMP9,NFKB1,NOS2,NOS3,PDE6D,PRKACA,VEGFA
Induction of Apoptosis by HIV1	4.35	0.131	0.707	BCL2L1,BID,BIRC2,BIRC3,CASP3,NFKB1,TNF,XIAP
Necroptosis Signaling Pathway	4.35	0.0807	0.832	BIRC2,BIRC3,CYBB,DAPK1,FKBP1A,GLUL,MDM2,PPP3CA,TIMM8A,TLR4,TNF,TNFSF10,VDAC3
Systemic Lupus Erythematosus In T Cell Signaling Pathway	4.3	0.0588	0.447	B2M,CASP2,CASP3,CASP4,CD44,CD80,CD86,CDC42,CREM,EZR,HLA-DRB1,HRAS,IL6,MAPK3,NOS2,NOS3,PPP2CA,PPP3CA,RAC1,RHOA
Role of Tissue Factor in Cancer	4.3	0.0924	-	BCL2L1,CASP3,CDC42,CSF2,CXCL8,F3,HRAS,IL1B,MAPK3,RAC1,VEGFA
IL-17 Signaling	4.28	0.113	-	CCL2,CXCL8,HRAS,IL6,MAPK3,NFKB1,NOS2,PTGS2,TIMP1
Molecular Mechanisms of Cancer	4.25	0.0551	-	ADCY6,BCL2L1,BID,BIRC2,BIRC3,BMP4,CASP3,CDC42,CDKN1B,FZD6,HIPK2,HRAS,MAPK3,MDM2,NFKB1,PRKACA,PRKDC,PSEN1,RAC1,RHOA,TGFB1,XIAP
Fcγ Receptor-mediated Phagocytosis in Macrophages and Monocytes	4.25	0.1	1.265	ACTG1,CDC42,CSF2,EZR,FCGR1A,MAPK3,PIP5K1A,RAB11A,RAC1,VASP
Xenobiotic Metabolism PXR Signaling Pathway	4.12	0.0725	1.069	ABCB1,ABCC2,ALDH1A2,CAT,GSTA4,GSTP1,HSP90B1,MGST3,NOS2,PPP1CA,PPP1CB,PPP1CC,PRKACA,SULT1A1
Inflammasome pathway	4.07	0.227	1.342	IL18,IL1B,NFKB1,NOD2,TLR4
Coagulation System	4.05	0.171	0	F3,F8,SERPINA1,SERPINE1,TFPI,VWF
IL-17A Signaling in Fibroblasts	4.05	0.171	-	CCL2,CCL7,IL6,MAPK3,NFKB1,NFKBIZ
Cardiac β-adrenergic Signaling	4.05	0.0805	0	ADCY6,AKAP8,APEX1,GNB1,GNG10,PDE6D,PPP1CA,PPP1CB,PPP1CC,PPP2CA,PRKACA,SLC8A1
Actin Cytoskeleton Signaling	4.03	0.0676	0.832	ACTG1,ARHGAP35,CDC42,EZR,HRAS,MAPK3,MYH7,MYH9,PDGFA,PDGFB,PIP5K1A,PPP1CB,RAC1,RHOA,SLC9A1
Endocannabinoid Cancer Inhibition Pathway	4.02	0.08	0	ADCY6,CASP2,CASP3,CASP4,CDKN1B,MAPK3,NOS2,NOS3,PRKACA,RHOA,VEGFA,VIM
PTEN Signaling	4.01	0.0859	-1.508	BCL2L1,CASP3,CDC42,CDKN1B,HRAS,IGF2R,KDR,MAPK3,NFKB1,RAC1,SYNJ1
PI3K/AKT Signaling	3.85	0.0722	-0.302	BCL2L1,CDKN1B,HRAS,HSP90B1,IL2RB,MAPK3,MCL1,MDM2,NFKB1,NOS3,PPP2CA,PTGS2,SYNJ1
Adrenomedullin signaling pathway	3.84	0.0683	1.387	ADCY6,ADM,CASP3,GUCY1B1,HRAS,IL18,IL1A,IL1B,IL1RN,MAPK3,NFKB1,NOS3,PRKACA,TNF
IL-17A Signaling in Gastric Cells	3.79	0.2	-	CCL5,CXCL8,MAPK3,NFKB1,TNF
STAT3 Pathway	3.77	0.0809	1.897	HRAS,IGF2R,IL1A,IL1B,IL2RB,KDR,MAPK3,PDGFB,RAC1,TGFB1,VEGFA
FXR/RXR Activation	3.74	0.0803	-	ABCC2,CLU,IL18,IL1A,IL1B,IL1RN,RARA,SAA1,SERPINA1,SREBF1,TNF
T Helper Cell Differentiation	3.74	0.108	-	CD40,CD80,CD86,HLA-DRB1,IL18,IL6,TGFB1,TNF
Ephrin B Signaling	3.74	0.108	1.633	CDC42,GNB1,GNG10,HNRNPK,HRAS,MAPK3,RAC1,RHOA
IL-15 Signaling	3.7	0.107	1.414	BCL2L1,CSF2,CXCL8,HRAS,IL15,IL2RB,MAPK3,NFKB1
Prostate Cancer Signaling	3.7	0.0947	-	AR,CDKN1B,GSTP1,HRAS,HSP90B1,MAPK3,MDM2,NFKB1,SRD5A1
Breast Cancer Regulation by Stathmin1	3.66	0.0455	-	ACKR3,ADGRE1,ADORA2A,ADRB2,C5AR1,CCR5,CDKN1B,EDNRB,FZD6,GNB1,GNG10,HRAS,MAPK3,MMP9,NFKB1,PDGFB,PPP1CA,PPP1CB,PPP1CC,PPP2CA,PRKACA,PTAFR,RAC1,RHOA,TGFB1,TUBG1,VEGFA
Ovarian Cancer Signaling	3.63	0.078	1.134	CD44,EDN1,FZD6,GJA1,HRAS,MAPK3,MMP9,PRKACA,PTGS1,PTGS2,VEGFA
Tec Kinase Signaling	3.58	0.0719	0.447	ACTG1,CDC42,FCER1A,GNB1,GNG10,NFKB1,RAC1,RHOA,TLR4,TNF,TNFSF10,TNFSF12
Sphingosine-1-phosphate Signaling	3.56	0.0826	-0.333	ADCY6,CASP2,CASP3,CASP4,CDC42,MAPK3,PDGFA,PDGFB,RAC1,RHOA
Phagosome Formation	3.44	0.08	-	C5AR1,CDC42,FCER1A,FCGR1A,RAC1,RHOA,TLR2,TLR4,TLR7,TLR9
BAG2 Signaling Pathway	3.43	0.133	-0.816	ANXA2,CASP3,HSPA4,MAPK3,MDM2,NFKB1
Germ Cell-Sertoli Cell Junction Signaling	3.42	0.069	-	ACTG1,CDC42,FER,HRAS,JUP,MAPK3,RAC1,RHOA,TGFB1,TJP1,TNF,TUBG1
TNFR2 Signaling	3.4	0.167	-1	BIRC2,BIRC3,NFKB1,TNF,XIAP
FAT10 Cancer Signaling Pathway	3.38	0.13	2.449	ACKR3,EEF1A1,IL6,NFKB1,TGFB1,TNF
Natural Killer Cell Signaling	3.36	0.0644	0.277	B2M,CDC42,COL1A1,COL1A2,HRAS,HSPA4,IL15,IL18,IL2RB,MAPK3,NFKB1,RAC1,TNFSF10
Endothelin-1 Signaling	3.34	0.064	-0.277	ADCY6,CASP2,CASP3,CASP4,EDN1,EDNRB,GUCY1B1,HRAS,MAPK3,NOS2,NOS3,PTGS1,PTGS2
Cancer Drug Resistance By Drug Efflux	3.33	0.108	-	ABCB1,ABCC2,HRAS,MAPK3,MDM2,NFKB1,PTGS2
PD-1, PD-L1 cancer immunotherapy pathway	3.31	0.0841	-0.707	B2M,BCL2L1,CD274,CD80,CDKN1B,HLA-DRB1,IL2RB,TGFB1,TNF
Epithelial Adherens Junction Signaling	3.31	0.0714	-	ACTG1,CDC42,FER,HRAS,JUP,MET,MYH7,MYH9,RAC1,RHOA,TUBG1
T Cell Exhaustion Signaling Pathway	3.3	0.067	2.333	CD274,CD80,CD86,HLA-DRB1,HRAS,IL6,KDR,LGALS9,MAPK3,PPP2CA,TGFB1,VEGFA
Airway Pathology in Chronic Obstructive Pulmonary Disease	3.3	0.375	-	CXCL8,MMP9,TNF
Protein Kinase A Signaling	3.23	0.0488	0.775	ADCY6,AKAP8,APEX1,CREM,GNB1,GNG10,MAPK3,NFKB1,NOS3,PDE6D,PPP1CA,PPP1CB,PPP1CC,PPP3CA,PRKACA,PTGS2,RHOA,TGFB1,TNNI3,VASP
Gap Junction Signaling	3.18	0.0616	-	ACTG1,ADCY6,CAV1,GJA1,GJC1,GUCY1B1,HRAS,MAPK3,PPP3CA,PRKACA,TJP1,TJP2,TUBG1
Type I Diabetes Mellitus Signaling	3.17	0.0804	2.236	BID,CASP3,CD80,CD86,HLA-DRB1,IL1B,NFKB1,NOS2,TNF
Nitric Oxide Signaling in the Cardiovascular System	3.17	0.0804	0	ARG2,CAV1,GUCY1B1,HSP90B1,KDR,MAPK3,NOS3,PRKACA,VEGFA
Virus Entry via Endocytic Pathways	3.14	0.0796	-	ACTG1,AP3B1,AP3M1,B2M,CAV1,CDC42,HRAS,RAC1,TFRC
Vitamin-C Transport	3.14	0.147	0.447	SLC23A2,SLC2A1,SLC2A3,STOM,TXNRD3
PXR/RXR Activation	3.13	0.1	-	ABCB1,ABCC2,CPT1A,IL6,NR3C1,PRKACA,TNF
Huntington's Disease Signaling	3.1	0.0576	0	ATP5F1A,BCL2L1,CASP2,CASP3,CASP4,CTSD,GNB1,GNG10,HRAS,HSPA4,MAPK3,RPS27A,SDHB,UBE2S
NRF2-mediated Oxidative Stress Response	3.1	0.0635	1.633	ABCC2,ABCC4,ACTG1,CAT,DNAJA1,GSTA4,GSTP1,HRAS,MAPK3,MGST3,PRDX1,SOD1
Rac Signaling	3.08	0.0783	1.667	CD44,CDC42,CYBB,HRAS,MAPK3,NFKB1,PIP5K1A,RAC1,RHOA
MIF-mediated Glucocorticoid Regulation	3.02	0.139	2.236	MAPK3,NFKB1,NR3C1,PTGS2,TLR4
Cardiac Hypertrophy Signaling	3	0.0562	0.905	ADCY6,ADRB2,CDC42,GNB1,GNG10,HRAS,HSPB1,IL6,MAPK3,PPP3CA,PRKACA,RAC1,RHOA,TGFB1
Bladder Cancer Signaling	2.95	0.0825	-	CXCL8,DAPK1,HRAS,MAPK3,MDM2,MMP12,MMP9,VEGFA
Macropinocytosis Signaling	2.92	0.0921	1	CDC42,HRAS,MET,PDGFA,PDGFB,RAC1,RHOA
eNOS Signaling	2.91	0.064	1	ADCY6,CASP3,CAV1,GUCY1B1,HSP90B1,HSPA4,KDR,MIP,NOS3,PRKACA,VEGFA
PAK Signaling	2.89	0.0808	1.414	CASP3,CDC42,HRAS,MAPK3,PDGFA,PDGFB,RAC1,TNF
fMLP Signaling in Neutrophils	2.88	0.0732	1.414	CDC42,CYBB,GNB1,GNG10,HRAS,MAPK3,NFKB1,PPP3CA,RAC1
AMPK Signaling	2.84	0.0565	-1.732	ADRB2,AK1,CPT1A,NOS3,PFKM,PPP2CA,PRKACA,RAB11A,RAB1A,RAB27A,RAB2A,RAB8A,SLC2A1
Neuregulin Signaling	2.83	0.0792	1.134	ADAM17,CDKN1B,DCN,HRAS,HSP90B1,MAPK3,PSEN1,RPS6
Inhibition of Matrix Metalloproteases	2.81	0.125	-1.342	ADAM17,MMP12,MMP9,TIMP1,TIMP2
MSP-RON Signaling Pathway	2.8	0.102	-	ACTG1,CCL2,NOS2,TLR2,TLR4,TNF
Agrin Interactions at Neuromuscular Junction	2.79	0.0875	1.342	ACTG1,CDC42,DAG1,HRAS,MAPK3,RAC1,UTRN
Iron homeostasis signaling pathway	2.79	0.0658	-	ATP6V0E1,BMP4,CD163,IL6,MAPK3,PDGFA,PDGFB,SKP1,SLC11A1,TFRC
Renin-Angiotensin Signaling	2.78	0.0709	2.121	ADCY6,CCL2,CCL5,HRAS,MAPK3,NFKB1,PRKACA,RAC1,TNF
Nur77 Signaling in T Lymphocytes	2.76	0.1	-	CASP3,CD80,CD86,HLA-DRB1,NR4A1,PPP3CA
Corticotropin Releasing Hormone Signaling	2.72	0.0645	0	ADCY6,GUCY1B1,KRT1,MAPK3,NOS2,NOS3,NR4A1,PRKACA,PTGS2,VEGFA
Role of MAPK Signaling in the Pathogenesis of Influenza	2.7	0.0843	-	CASP3,CCL2,CCL5,HRAS,MAPK3,PTGS2,TNF
Apelin Liver Signaling Pathway	2.67	0.154	0	COL1A1,COL1A2,EDN1,TNF
Axonal Guidance Signaling	2.66	0.0429	-	ADAM17,ADAM9,BMP4,CDC42,FZD6,GNB1,GNG10,HRAS,MAPK3,MET,MMP12,MMP9,PDGFA,PDGFB,PPP3CA,PRKACA,RAC1,RHOA,TUBG1,VASP,VEGFA
RhoGDI Signaling	2.64	0.0591	-1	ACTG1,ARHGAP35,CD44,CDC42,DLC1,EZR,GNB1,GNG10,PIP5K1A,RAC1,RHOA
Role of NFAT in Regulation of the Immune Response	2.62	0.0588	1.667	CD80,CD86,FCER1A,FCGR1A,GNB1,GNG10,HLA-DRB1,HRAS,MAPK3,NFKB1,PPP3CA
HIPPO signaling	2.61	0.0814	-	CD44,PPP1CA,PPP1CB,PPP1CC,PPP2CA,SKP1,TJP2
Signaling by Rho Family GTPases	2.59	0.0528	1.508	ACTG1,CDC42,CYBB,EZR,GNB1,GNG10,MAPK3,NFKB1,PIP5K1A,RAC1,RHOA,SLC9A1,VIM
Xenobiotic Metabolism CAR Signaling Pathway	2.59	0.0582	0.302	ABCB1,ABCC2,ALDH1A2,GSTA4,GSTP1,HSP90B1,MAPK3,MGST3,NOS2,PPP2CA,SULT1A1
CD40 Signaling	2.58	0.0923	2	CD40,ICAM1,MAPK3,NFKB1,PTGS1,PTGS2
MIF Regulation of Innate Immunity	2.58	0.111	1.342	MAPK3,NFKB1,NOS2,PTGS2,TLR4
CDK5 Signaling	2.55	0.0714	0	ADCY6,HRAS,MAPK3,PPP1CA,PPP1CB,PPP1CC,PPP2CA,PRKACA
RANK Signaling in Osteoclasts	2.52	0.0787	1.134	BIRC2,BIRC3,MAPK3,MITF,NFKB1,PPP3CA,XIAP
Remodeling of Epithelial Adherens Junctions	2.48	0.0882	-	ACTG1,HGS,MAPRE1,MET,NME1,TUBG1
Antioxidant Action of Vitamin C	2.48	0.0696	-2	CSF2,MAPK3,NFKB1,SLC23A2,SLC2A1,SLC2A3,TNF,TXNRD3
Regulation of IL-2 Expression in Activated and Anergic T Lymphocytes	2.47	0.0769	-	CD80,HRAS,MAPK3,NFKB1,PPP3CA,RAC1,TGFB1
iCOS-iCOSL Signaling in T Helper Cells	2.45	0.069	1.89	CD40,CD80,CD86,HLA-DRB1,IL2RB,NFKB1,PPP3CA,RAC1
Endocannabinoid Developing Neuron Pathway	2.45	0.069	1.89	ADCY6,CDKN1B,GNB1,HRAS,MAPK3,PRKACA,RAC1,RHOA
Glioblastoma Multiforme Signaling	2.43	0.0588	0.632	CDC42,CDKN1B,FZD6,HRAS,MAPK3,MDM2,PDGFA,PDGFB,RAC1,RHOA
White Adipose Tissue Browning Pathway	2.43	0.0629	-1	ADCY6,ANGPT2,FCER1A,GUCY1B1,KDR,PRKACA,RARA,THRA,VEGFA
Hematopoiesis from Pluripotent Stem Cells	2.41	0.102	-	CSF2,CXCL8,IL1A,IL6,LIF
Oxidative Phosphorylation	2.39	0.0672	0.707	ATP5F1A,COX17,COX5A,COX8A,CYB5A,NDUFB6,NDUFS8,SDHB
Glutathione Redox Reactions I	2.39	0.129	1	GPX3,GPX8,GSTP1,MGST3
Granzyme B Signaling	2.35	0.188	-	BID,CASP3,PRKDC
Inhibition of ARE-Mediated mRNA Degradation Pathway	2.32	0.0656	0	MAPK3,PPP2CA,PRKACA,TNF,TNFSF10,TNFSF12,TNFSF13,TNFSF13B
Dopamine-DARPP32 Feedback in cAMP Signaling	2.31	0.0565	0	ADCY6,CREM,GUCY1B1,KCNJ2,PPP1CA,PPP1CB,PPP1CC,PPP2CA,PPP3CA,PRKACA
Small Cell Lung Cancer Signaling	2.3	0.0811	0.816	BCL2L1,BID,BIRC2,CDKN1B,NFKB1,PTGS2
Ephrin Receptor Signaling	2.21	0.0546	2.646	CDC42,GNB1,GNG10,HRAS,MAPK3,PDGFA,PDGFB,RAC1,RHOA,VEGFA
Lymphotoxin β Receptor Signaling	2.2	0.0909	-	BCL2L1,BIRC2,CASP3,MAPK3,NFKB1
Integrin Signaling	2.18	0.0514	0.632	ACTG1,ARF1,CAV1,CDC42,HRAS,MAPK3,PDGFB,PPP1CB,RAC1,RHOA,VASP
Chronic Myeloid Leukemia Signaling	2.18	0.068	-	BCL2L1,CDKN1B,HRAS,MAPK3,MDM2,NFKB1,TGFB1
B Cell Development	2.15	0.111	-	CD40,CD80,CD86,HLA-DRB1
VEGF Signaling	2.13	0.0667	-0.378	ACTG1,BCL2L1,HRAS,KDR,MAPK3,NOS3,VEGFA
G Beta Gamma Signaling	2.12	0.0606	1.414	CAV1,CAV2,CDC42,GNB1,GNG10,HRAS,MAPK3,PRKACA
α-Adrenergic Signaling	2.11	0.066	-	ADCY6,GNB1,GNG10,HRAS,MAPK3,PRKACA,SLC8A1
Antiproliferative Role of Somatostatin Receptor 2	2.11	0.0741	2	CDKN1B,GNB1,GNG10,GUCY1B1,HRAS,MAPK3
LPS-stimulated MAPK Signaling	2.08	0.0732	1.633	CDC42,HRAS,MAPK3,NFKB1,RAC1,TLR4
PEDF Signaling	2.08	0.0732	1.633	BCL2L1,HRAS,MAPK3,NFKB1,RAC1,RHOA
Role of NFAT in Cardiac Hypertrophy	2.08	0.0498	0.632	ADCY6,GNB1,GNG10,HRAS,IL6,LIF,MAPK3,PPP3CA,PRKACA,SLC8A1,TGFB1
Regulation of the Epithelial-Mesenchymal Transition Pathway	2.07	0.0521	-	ADAM17,FZD6,HRAS,MAPK3,MET,MMP9,NFKB1,PSEN1,RHOA,TGFB1
Semaphorin Signaling in Neurons	2.04	0.0833	-	CDC42,MAPK3,MET,RAC1,RHOA
PPARα/RXRα Activation	2.02	0.0513	-1.897	ADCY6,CD36,HRAS,HSP90B1,IL1B,IL6,MAPK3,NFKB1,PRKACA,TGFB1
Gαs Signaling	2	0.0631	0.816	ADCY6,ADORA2A,ADRB2,GNB1,GNG10,MAPK3,PRKACA
BMP signaling pathway	1.99	0.0698	0.816	BMP4,HRAS,MAPK3,NFKB1,PRKACA,XIAP
Allograft Rejection Signaling	1.96	0.069	-	B2M,CD40,CD80,CD86,HLA-DRB1,TNF
Retinoic acid Mediated Apoptosis Signaling	1.95	0.0794	0.447	BID,CASP3,PARP4,RARA,TNFSF10
HGF Signaling	1.94	0.0614	1.633	CDC42,HRAS,IL6,MAPK3,MET,PTGS2,RAC1
RAR Activation	1.94	0.0498	-	ADCY6,AKR1B1,ALDH1A2,NFKB1,PRKACA,RAC1,RARA,RPL7A,TGFB1,VEGFA
Glycolysis I	1.91	0.0952	0	ALDOC,GAPDH,PFKM,TPI1
Cellular Effects of Sildenafil (Viagra)	1.91	0.0556	-	ACTG1,ADCY6,GUCY1B1,MYH7,MYH9,NOS3,PPP1CB,PRKACA
Polyamine Regulation in Colon Cancer	1.9	0.13	-	AZIN1,OAZ1,OAZ2
Wnt/β-catenin Signaling	1.89	0.0517	-1.89	CD44,DKK3,FZD6,GJA1,MDM2,PPP2CA,RARA,RPS27A,TGFB1
Dopamine Receptor Signaling	1.87	0.0659	-	ADCY6,PPP1CA,PPP1CB,PPP1CC,PPP2CA,PRKACA
p38 MAPK Signaling	1.87	0.0593	1.134	HSPB1,IL18,IL1A,IL1B,IL1RN,TGFB1,TNF
Ceramide Signaling	1.85	0.0652	1.633	CTSD,HRAS,MAPK3,NFKB1,PPP2CA,TNF
Acute Myeloid Leukemia Signaling	1.85	0.0652	2	FLT3LG,HRAS,JUP,MAPK3,NFKB1,RARA
Tumoricidal Function of Hepatic Natural Killer Cells	1.85	0.125	-	BID,CASP3,ICAM1
PDGF Signaling	1.85	0.0652	0	CAV1,HRAS,MAPK3,PDGFA,PDGFB,SYNJ1
Docosahexaenoic Acid (DHA) Signaling	1.84	0.0909	-	BCL2L1,BID,CASP3,IL1B
Glutathione-mediated Detoxification	1.84	0.0909	0	ANPEP,GSTA4,GSTP1,MGST3
Cell Cycle: G1/S Checkpoint Regulation	1.84	0.0746	-	CDKN1B,MDM2,RPL11,SKP1,TGFB1
IL-23 Signaling Pathway	1.84	0.0909	2	CSF2,IL1B,NFKB1,TNF
D-myo-inositol (1,4,5,6)-Tetrakisphosphate Biosynthesis	1.84	0.0541	0	ACP5,ATP1A1,FIG4,NUDT3,PPP1CA,PPP1CC,PPP3CA,SYNJ1
D-myo-inositol (3,4,5,6)-tetrakisphosphate Biosynthesis	1.84	0.0541	0	ACP5,ATP1A1,FIG4,NUDT3,PPP1CA,PPP1CC,PPP3CA,SYNJ1
3-phosphoinositide Biosynthesis	1.83	0.0506	0.333	ACP5,ATP1A1,FIG4,NUDT3,PIP5K1A,PPP1CA,PPP1CC,PPP3CA,SYNJ1
IL-15 Production	1.81	0.0579	-0.378	FER,FLT3LG,IL15,IL6,KDR,MET,NFKB1
IL-1 Signaling	1.81	0.0638	-	ADCY6,GNB1,GNG10,IL1A,NFKB1,PRKACA
Fc Epsilon RI Signaling	1.78	0.0569	1.342	CSF2,FCER1A,HRAS,MAPK3,RAC1,SYNJ1,TNF
Apelin Endothelial Signaling Pathway	1.78	0.0569	1.134	ADCY6,CCL2,HRAS,ICAM1,MAPK3,NFKB1,NOS3
TGF-β Signaling	1.77	0.0625	2.236	BMP4,CDC42,HRAS,MAPK3,SERPINE1,TGFB1
Thrombin Signaling	1.76	0.0467	1.342	ADCY6,CDC42,GNB1,GNG10,HRAS,MAPK3,NFKB1,PPP1CB,RAC1,RHOA
GM-CSF Signaling	1.74	0.0704	1	BCL2L1,CSF2,HRAS,MAPK3,PPP3CA
CD28 Signaling in T Helper Cells	1.74	0.056	1.633	CD80,CD86,CDC42,HLA-DRB1,NFKB1,PPP3CA,RAC1
RhoA Signaling	1.74	0.056	-0.378	ACTG1,ARHGAP35,DLC1,EZR,PIP5K1A,PPP1CB,RHOA
Superoxide Radicals Degradation	1.74	0.2	-	CAT,SOD1
p53 Signaling	1.73	0.0612	1.342	BCL2L1,BIRC5,HIPK2,MDM2,PRKDC,ST13
Actin Nucleation by ARP-WASP Complex	1.72	0.0694	2.236	CDC42,HRAS,RAC1,RHOA,VASP
iNOS Signaling	1.72	0.0833	-	HMGA1,NFKB1,NOS2,TLR4
CCR5 Signaling in Macrophages	1.71	0.0606	0	CCL3,CCL4,CCL5,CCR5,GNB1,GNG10
Gαi Signaling	1.69	0.0547	1.342	ADCY6,CAV1,GNB1,GNG10,HRAS,MAPK3,PRKACA
Cell Cycle: G2/M DNA Damage Checkpoint Regulation	1.69	0.0816	-	HIPK2,MDM2,PRKDC,SKP1
CCR3 Signaling in Eosinophils	1.68	0.0543	-	GNB1,GNG10,HRAS,MAPK3,PPP1CB,RAC1,RHOA
PKCθ Signaling in T Lymphocytes	1.67	0.0503	2.121	CD80,CD86,HLA-DRB1,HRAS,MAPK3,NFKB1,PPP3CA,RAC1
Superpathway of Inositol Phosphate Compounds	1.65	0.0448	0	ACP5,ATP1A1,FIG4,INPP5A,NUDT3,PIP5K1A,PPP1CA,PPP1CC,PPP3CA,SYNJ1
Opioid Signaling Pathway	1.64	0.0428	0.632	ADCY6,CDC42,CDKN1B,GNB1,HRAS,MAPK3,NFKB1,NOS3,PPP3CA,PRKACA,RAC1
Mouse Embryonic Stem Cell Pluripotency	1.63	0.0583	0	BMP4,FZD6,HRAS,LIF,MAPK3,XIAP
Autoimmune Thyroid Disease Signaling	1.63	0.0784	-	CD40,CD80,CD86,HLA-DRB1
Amyloid Processing	1.63	0.0784	-	BACE1,MAPK3,PRKACA,PSEN1
3-phosphoinositide Degradation	1.63	0.0494	0	ACP5,ATP1A1,FIG4,NUDT3,PPP1CA,PPP1CC,PPP3CA,SYNJ1
Role of p14/p19ARF in Tumor Suppression	1.63	0.103	-	MDM2,NPM1,RAC1
D-myo-inositol-5-phosphate Metabolism	1.61	0.0491	0	ACP5,ATP1A1,FIG4,NUDT3,PPP1CA,PPP1CC,PPP3CA,SYNJ1
Apelin Cardiomyocyte Signaling Pathway	1.61	0.0577	0.447	CAT,MAPK3,NOS3,SLC8A1,SLC9A1,TGFB1
Angiopoietin Signaling	1.61	0.0649	0.447	ANGPT2,BIRC5,HRAS,NFKB1,NOS3
Melanoma Signaling	1.6	0.0769	-	HRAS,MAPK3,MDM2,MITF
Hematopoiesis from Multipotent Stem Cells	1.58	0.167	-	CSF2,IL15
ERK/MAPK Signaling	1.58	0.0457	-0.333	HRAS,HSPB1,MAPK3,PPP1CA,PPP1CB,PPP1CC,PPP2CA,PRKACA,RAC1
CD27 Signaling in Lymphocytes	1.58	0.0755	-1	BCL2L1,BID,CASP3,NFKB1
Gαq Signaling	1.57	0.0482	1.342	CDC42,GNB1,GNG10,MAPK3,NFKB1,PPP3CA,RAC1,RHOA
VDR/RXR Activation	1.57	0.0633	1	CCL5,CDKN1B,CSF2,HOXA10,PDGFA
Telomerase Signaling	1.56	0.0561	0.447	HRAS,HSP90B1,IL2RB,MAPK3,PPP2CA,TPP1
Synaptic Long Term Potentiation	1.55	0.0511	-0.378	HRAS,MAPK3,PPP1CA,PPP1CB,PPP1CC,PPP3CA,PRKACA
Phospholipase C Signaling	1.55	0.0415	2.121	ADCY6,CDC42,GNB1,GNG10,HRAS,MAPK3,NFKB1,PPP1CB,PPP3CA,RAC1,RHOA
P2Y Purigenic Receptor Signaling Pathway	1.55	0.0511	1.633	ADCY6,GNB1,GNG10,HRAS,MAPK3,NFKB1,PRKACA
cAMP-mediated signaling	1.55	0.0431	0.333	ADCY6,ADORA2A,ADRB2,AKAP8,APEX1,CREM,MAPK3,PDE6D,PPP3CA,PRKACA
Aldosterone Signaling in Epithelial Cells	1.55	0.0476	-	DNAJA1,DNAJC25,HSP90B1,HSPA4,HSPB1,MAPK3,PIP5K1A,SLC9A1
JAK/Stat Signaling	1.55	0.0625	1.342	BCL2L1,HRAS,IL6,MAPK3,NFKB1
IL-7 Signaling Pathway	1.55	0.0625	1.342	CDKN1B,MAPK3,MCL1,MET,SLC2A1
Androgen Signaling	1.52	0.0504	0	AR,GNB1,GNG10,HSPA4,MAPK3,NFKB1,PRKACA
Role of IL-17A in Psoriasis	1.52	0.154	-	CXCL8,S100A8
BER pathway	1.52	0.154	-	APEX1,XRCC1
Unfolded protein response	1.5	0.0714	-2	CANX,HSP90B1,HSPA4,SREBF1
PI3K Signaling in B Lymphocytes	1.46	0.049	1.89	CD40,HRAS,MAPK3,NFKB1,PPP3CA,RAC1,TLR4
CXCR4 Signaling	1.46	0.0457	1.633	ADCY6,CDC42,GNB1,GNG10,HRAS,MAPK3,RAC1,RHOA
DNA Double-Strand Break Repair by Non-Homologous End Joining	1.46	0.143	-	PRKDC,XRCC1
Cytotoxic T Lymphocyte-mediated Apoptosis of Target Cells	1.45	0.0882	-	B2M,BID,CASP3
Insulin Receptor Signaling	1.42	0.0479	1.89	HRAS,MAPK3,PPP1CA,PPP1CB,PPP1CC,PRKACA,SYNJ1
IL-4 Signaling	1.41	0.0575	-	HLA-DRB1,HMGA1,HRAS,NR3C1,SYNJ1
GNRH Signaling	1.41	0.0447	1.414	ADCY6,CDC42,GNB1,HRAS,MAPK3,NFKB1,PRKACA,RAC1
Glioma Signaling	1.38	0.0508	0.447	HRAS,IGF2R,MAPK3,MDM2,PDGFA,PDGFB
Calcium Signaling	1.38	0.0421	-1	MAPK3,MYH7,MYH9,PPP3CA,PRKACA,SLC8A1,TNNI3,TNNT2,TPM3
Phototransduction Pathway	1.38	0.0656	-	GNB1,GUCY1B1,PDE6D,PRKACA
PFKFB4 Signaling Pathway	1.36	0.0645	0	MAPK3,PFKM,PRKACA,TGFB1
VEGF Family Ligand-Receptor Interactions	1.36	0.0556	0.447	HRAS,KDR,MAPK3,NOS3,VEGFA
Notch Signaling	1.35	0.0811	-	ADAM17,HEY1,PSEN1
NGF Signaling	1.35	0.05	2.449	CDC42,HRAS,MAPK3,NFKB1,RAC1,RHOA
Prostanoid Biosynthesis	1.35	0.125	-	PTGS1,PTGS2
Selenocysteine Biosynthesis II (Archaea and Eukaryotes)	1.35	0.125	-	SEPHS1,SEPHS2
Citrulline-Nitric Oxide Cycle	1.35	0.125	-	NOS2,NOS3
Activation of IRF by Cytosolic Pattern Recognition Receptors	1.34	0.0635	1	CD40,IL6,NFKB1,TNF
Th17 Activation Pathway	1.31	0.0538	2.236	CSF2,HSP90B1,IL1B,IL6,NFKB1
Antiproliferative Role of TOB in T Cell Signaling	1.3	0.0769	-	CDKN1B,SKP1,TGFB1
Superpathway of Citrulline Metabolism	1.3	0.0769	-	ARG2,NOS2,NOS3
Wnt/Ca+ pathway	1.3	0.0615	0	FZD6,NFKB1,PDE6D,PPP3CA
Autophagy	1.3	0.0615	-	CTSC,CTSD,CTSK,CTSS

## Sheet: Table S3
Table S3. Significant canonical pathways of canine MDMs infected with M. intracellulare for 24 h.
Ingenuity Canonical Pathways	-log(p-value)	Ratio	z-score	Molecules
Neuroinflammation Signaling Pathway	18.5	0.121	-0.169	AGER,APP,B2M,BACE1,BCL2,BDNF,BIRC3,BIRC5,CCL2,CCL3,CCL5,CD40,CD80,CTNNB1,CXCL10,CXCL8,CYBB,GLUL,HLA-DRB1,ICAM1,IL1B,IL6,MAPK1,MAPK3,MMP9,NCF2,NFKB1,PIK3C3,PSEN1,PSEN2,PSENEN,PTGS2,TGFB1,TLR1,TLR2,TLR7,TYROBP,XIAP
Hepatic Fibrosis Signaling Pathway	14.3	0.0952	0.169	BCL2,CCL2,CCL3,CCL5,CD40,CDC42,COL1A1,COL1A2,CTNNB1,CXCL8,CYBB,FTL,FZD6,GNAI2,HIF1A,ICAM1,IL1B,IL1RN,ITGB3,KDR,MAP2K2,MAPK1,MAPK3,MYL2,NCF2,NFKB1,NRAS,PIK3C3,PRKACA,PTEN,RHOA,SDHB,TCF4,TGFB1,TIMP1,VEGFA
TREM1 Signaling	14.3	0.237	2.828	CCL2,CCL3,CCL7,CD40,CSF2,CXCL8,ICAM1,IL1B,IL6,MAPK1,MAPK3,NFKB1,NOD2,TLR1,TLR2,TLR7,TREM1,TYROBP
Hepatic Fibrosis / Hepatic Stellate Cell Activation	14.2	0.137	-	BCL2,CCL2,CCL5,CCR5,CD40,COL1A1,COL1A2,COL4A5,COL7A1,CXCL8,EGF,ICAM1,IL1B,IL6,KDR,MET,MMP9,MYH3,MYH4,MYH7,MYL2,NFKB1,TGFB1,TIMP1,TIMP2,VEGFA
Role of Pattern Recognition Receptors in Recognition of Bacteria and Viruses	13.4	0.149	1.732	CCL5,CSF2,CXCL8,EIF2AK2,IL15,IL1B,IL6,LTB,MAPK1,MAPK3,NFKB1,NOD2,OAS1,OAS2,OAS3,PIK3C3,RNASEL,TGFB1,TLR1,TLR2,TLR7,TNFSF10,TNFSF13
Glucocorticoid Receptor Signaling	12.5	0.0936	-	ADRB2,AR,BCL2,BCL2L1,CCL13,CCL2,CCL3,CCL5,CD163,CSF2,CXCL8,FCGR1A,ICAM1,IL1B,IL1RN,IL6,KRT10,KRT14,MAP2K2,MAPK1,MAPK3,NFKB1,NR3C1,NRAS,PIK3C3,PRKACA,PTGS2,SLPI,SUMO1,TAF12,TAF9,TGFB1
Communication between Innate and Adaptive Immune Cells	12.3	0.186	-	B2M,CCL3,CCL4,CCL5,CD40,CD80,CSF2,CXCL10,CXCL8,HLA-DRB1,IL15,IL1B,IL1RN,IL6,TLR1,TLR2,TLR7,TNFSF13
Colorectal Cancer Metastasis Signaling	11.8	0.105	1.225	BCL2L1,BIRC5,CDC42,CTNNB1,EGF,FZD6,GNG10,IL6,IL6ST,MAP2K2,MAPK1,MAPK3,MMP12,MMP9,NFKB1,NRAS,PIK3C3,PRKACA,PTGER4,PTGS2,RHOA,TCF4,TGFB1,TLR1,TLR2,TLR7,VEGFA
IL-8 Signaling	11.6	0.118	1.091	ANGPT2,BCL2,BCL2L1,CDC42,CXCL8,CYBB,EGF,GNAI2,GNG10,ICAM1,ITGB3,KDR,MAP2K2,MAPK1,MAPK3,MMP9,MYL2,NCF2,NFKB1,NRAS,PIK3C3,PTGS2,RHOA,VEGFA
Atherosclerosis Signaling	11.2	0.15	-	APOC1,CCL2,CD36,CD40,COL1A1,COL1A2,CXCL8,F3,ICAM1,IL1B,IL1RN,IL6,LYZ,MMP9,NFKB1,PLA2G7,S100A8,SERPINA1,TGFB1
Role of IL-17F in Allergic Inflammatory Airway Diseases	10.8	0.286	2.714	CCL2,CCL4,CCL7,CSF2,CXCL10,CXCL8,IL1B,IL6,MAP2K2,MAPK1,MAPK3,NFKB1
Role of Hypercytokinemia/hyperchemokinemia in the Pathogenesis of Influenza	10.6	0.279	-	CCL2,CCL3,CCL4,CCL5,CCR1,CCR5,CXCL10,CXCL8,IL15,IL1B,IL1RN,IL6
Role of Macrophages, Fibroblasts and Endothelial Cells in Rheumatoid Arthritis	10.4	0.0881	-	CCL2,CCL5,CSF2,CTNNB1,CXCL8,FCGR1A,FZD6,ICAM1,IL15,IL1B,IL1RN,IL6,IL6ST,LTB,MAP2K2,MAPK1,MAPK3,NFKB1,NRAS,PIK3C3,RHOA,SFRP2,TCF4,TGFB1,TLR1,TLR2,TLR7,VEGFA
Agranulocyte Adhesion and Diapedesis	10.4	0.113	-	CCL13,CCL17,CCL2,CCL3,CCL4,CCL5,CCL7,CCL8,CD34,CXCL10,CXCL8,GNAI2,ICAM1,IL1B,IL1RN,MMP12,MMP9,MYH3,MYH4,MYH7,MYL2,PODXL
Ovarian Cancer Signaling	10.4	0.135	1.265	BCL2,BRCA1,BRCA2,CD44,CTNNB1,EGF,FZD6,GJA1,MAP2K2,MAPK1,MAPK3,MMP9,NRAS,PIK3C3,PRKACA,PTEN,PTGS2,TCF4,VEGFA
HMGB1 Signaling	10	0.121	2	AGER,CCL2,CDC42,CSF2,CXCL8,ICAM1,IL15,IL1B,IL6,LTB,MAP2K2,MAPK1,MAPK3,NFKB1,NRAS,PIK3C3,RHOA,TGFB1,TNFSF10,TNFSF13
Altered T Cell and B Cell Signaling in Rheumatoid Arthritis	9.65	0.167	-	CD40,CD80,CSF2,HLA-DRB1,IL15,IL1B,IL1RN,IL6,LTB,NFKB1,TGFB1,TLR1,TLR2,TLR7,TNFSF13
Pancreatic Adenocarcinoma Signaling	9.28	0.144	1.069	BCL2,BCL2L1,BIRC5,BRCA2,CDC42,EGF,MAP2K2,MAPK1,MAPK3,MDM2,MMP9,NFKB1,PIK3C3,PTGS2,TGFB1,VEGFA
Dendritic Cell Maturation	9.19	0.109	0	B2M,CD40,CD80,COL1A1,COL1A2,CSF2,FCGR1A,HLA-DRB1,ICAM1,IL15,IL1B,IL1RN,IL6,LTB,MAPK1,MAPK3,NFKB1,PIK3C3,TLR2,TYROBP
Leukocyte Extravasation Signaling	8.44	0.0985	1.147	ARHGAP35,CD44,CDC42,CTNNB1,CYBB,DLC1,FER,GNAI2,ICAM1,ITGB3,MAP2K2,MAPK1,MMP12,MMP9,NCF2,PIK3C3,RHOA,THY1,TIMP1,TIMP2
Pathogenesis of Multiple Sclerosis	8.37	0.667	-	CCL3,CCL4,CCL5,CCR1,CCR5,CXCL10
Molecular Mechanisms of Cancer	8.18	0.0702	-	BCL2,BCL2L1,BID,BIRC3,BMP4,BRCA1,CDC42,CTNNB1,FZD6,GNAI2,HIF1A,HIPK2,MAP2K2,MAPK1,MAPK3,MDM2,NFKB1,NRAS,PIK3C3,PRKACA,PRKDC,PSEN1,PSEN2,PSENEN,RHOA,TCF4,TGFB1,XIAP
Apelin Adipocyte Signaling Pathway	8.17	0.159	-0.832	CAT,CLIC2,CYBB,GNAI2,GPX1,GSTP1,HIF1A,MAPK1,MAPK3,MGST3,NCF2,PRKACA,SOD1
Regulation of the Epithelial-Mesenchymal Transition Pathway	8.08	0.099	-	ADAM17,CTNNB1,EGF,FZD6,HIF1A,MAP2K2,MAPK1,MAPK3,MET,MMP9,NFKB1,NRAS,PIK3C3,PSEN1,PSEN2,PSENEN,RHOA,TCF4,TGFB1
Chemokine Signaling	8.04	0.155	0.832	CCL13,CCL2,CCL4,CCL5,CCL7,CCR5,GNAI2,MAP2K2,MAPK1,MAPK3,MYL2,NRAS,RHOA
Amyotrophic Lateral Sclerosis Signaling	7.7	0.132	0	BCL2,BCL2L1,BID,BIRC3,CASP12,CAT,GLUL,GPX1,NEFH,PIK3C3,RAB5A,SOD1,VEGFA,XIAP
Granulocyte Adhesion and Diapedesis	7.68	0.0989	-	CCL13,CCL17,CCL2,CCL3,CCL4,CCL5,CCL7,CCL8,CXCL10,CXCL8,GNAI2,ICAM1,IL1B,IL1RN,ITGB3,MMP12,MMP9,THY1
Role of Osteoblasts, Osteoclasts and Chondrocytes in Rheumatoid Arthritis	7.64	0.0885	-	ADAM17,BCL2,BIRC3,BMP4,COL1A1,CSF2,CTNNB1,FZD6,IL1B,IL1RN,IL6,ITGB3,MAPK1,MAPK3,NFKB1,PIK3C3,SFRP2,TCF4,TGFB1,XIAP
IL-6 Signaling	7.63	0.12	1.807	ABCB1,COL1A1,CXCL8,HSPB1,IL1B,IL1RN,IL6,IL6ST,MAP2K2,MAPK1,MAPK3,NFKB1,NRAS,PIK3C3,VEGFA
Differential Regulation of Cytokine Production in Macrophages and T Helper Cells by IL-17A and IL-17F	7.56	0.389	-	CCL2,CCL3,CCL4,CCL5,CSF2,IL1B,IL6
Mitochondrial Dysfunction	7.46	0.0957	-	APP,BACE1,BCL2,CAT,COX17,COX5A,COX5B,COX8A,CPT1A,CYB5A,MAOA,PRDX3,PSEN1,PSEN2,PSENEN,SDHB,UCP2,VDAC3
Prostate Cancer Signaling	7.38	0.137	-	AR,BCL2,CTNNB1,GSTP1,MAP2K2,MAPK1,MAPK3,MDM2,NFKB1,NRAS,PIK3C3,PTEN,SRD5A1
ILK Signaling	7.32	0.0938	-0.728	CDC42,CTNNB1,HIF1A,ITGB3,MAPK1,MAPK3,MMP9,MYH3,MYH4,MYH7,MYL2,NACA,NFKB1,PIK3C3,PTEN,PTGS2,RHOA,VEGFA
IL-17 Signaling	7.31	0.15	-	CCL2,CXCL10,CXCL8,IL6,MAP2K2,MAPK1,MAPK3,NFKB1,NRAS,PIK3C3,PTGS2,TIMP1
Osteoarthritis Pathway	7.19	0.0872	1.414	AGER,CASP12,CASP2,CASP4,CTNNB1,CXCL8,FZD6,HIF1A,IL1B,MMP12,MMP9,NFKB1,PPARD,PTGS2,S100A8,TCF4,TGFB1,TLR2,VEGFA
Apoptosis Signaling	7.16	0.131	-0.832	BCL2,BCL2L1,BID,BIRC3,CASP12,CASP2,LMNA,MAP2K2,MAPK1,MAPK3,NFKB1,NRAS,XIAP
NF-κB Signaling	7.03	0.095	2.183	BMP4,CD40,EGF,EIF2AK2,IGF2R,IL1B,IL1RN,KDR,NFKB1,NRAS,PIK3C3,PRKACA,TLR1,TLR2,TLR7,UBE2N,UBE2V1
HOTAIR Regulatory Pathway	6.89	0.0988	-0.5	AR,CD44,COL1A1,COL1A2,CTNNB1,ICAM1,MDM2,MET,MMP12,MMP9,NFKB1,PIK3C3,PTEN,TCF4,TGFB1,XIAP
Role of IL-17A in Arthritis	6.85	0.175	-	CCL2,CCL5,CCL7,CXCL8,MAP2K2,MAPK1,MAPK3,NFKB1,PIK3C3,PTGS2
Systemic Lupus Erythematosus In B Cell Signaling Pathway	6.76	0.075	1.091	BCL2,BCL2L1,CD40,CSF2,CTNNB1,CXCL8,IL15,IL1B,IL6,IL6ST,LTB,MAP2K2,MAPK1,MAPK3,NFKB1,NRAS,PIK3C3,TGFB1,TLR7,TNFSF10,TNFSF13
Crosstalk between Dendritic Cells and Natural Killer Cells	6.73	0.133	0	CD40,CD80,CSF2,HLA-DRB1,IL15,IL2RG,IL6,LTB,NFKB1,TLR7,TNFSF10,TYROBP
Estrogen Receptor Signaling	6.7	0.0691	0.426	ARG2,BCL2,CAV1,EGF,GNAI2,HIF1A,IGF2R,MAP2K2,MAPK1,MAPK3,MED21,MMP12,MMP9,MYL2,NFKB1,NR3C1,NRAS,PIK3C3,PRKACA,PRKDC,PTEN,RHOA,VEGFA
LXR/RXR Activation	6.65	0.109	-2.673	APOC1,ARG2,CCL2,CCL7,CD36,IL1B,IL1RN,IL6,LYZ,MMP9,NFKB1,PTGS2,S100A8,SERPINA1
IL-15 Signaling	6.65	0.147	0.905	BCL2L1,CSF2,CXCL8,IL15,IL2RG,MAP2K2,MAPK1,MAPK3,NFKB1,NRAS,PIK3C3
Glioma Invasiveness Signaling	6.65	0.147	0	CD44,CDC42,ITGB3,MAPK1,MAPK3,MMP9,NRAS,PIK3C3,RHOA,TIMP1,TIMP2
Th1 and Th2 Activation Pathway	6.53	0.093	-	BHLHE41,CCR1,CCR5,CD40,CD80,HLA-DRB1,ICAM1,IL2RG,IL6,LGALS9,NFKB1,PIK3C3,PSEN1,PSEN2,PSENEN,TGFB1
Clathrin-mediated Endocytosis Signaling	6.46	0.0867	-	AP3B1,AP3M1,APOC1,CDC42,DNM1,EGF,HGS,ITGB3,LYZ,MDM2,MET,PIK3C3,RAB5A,S100A8,SERPINA1,SNAP91,VEGFA
STAT3 Pathway	6.33	0.103	0	BCL2,EGF,IGF2R,IL1B,IL2RG,IL6ST,KDR,MAP2K2,MAPK1,MAPK3,NRAS,PIM1,TGFB1,VEGFA
Th2 Pathway	6.33	0.103	-0.905	BHLHE41,CCR1,CCR5,CD40,CD80,HLA-DRB1,ICAM1,IL2RG,NFKB1,PIK3C3,PSEN1,PSEN2,PSENEN,TGFB1
Cancer Drug Resistance By Drug Efflux	6.3	0.154	-	ABCB1,ABCG2,MAP2K2,MAPK1,MAPK3,MDM2,NFKB1,NRAS,PTEN,PTGS2
Role of Tissue Factor in Cancer	6.21	0.109	-	BCL2L1,CDC42,CSF2,CXCL8,F3,IL1B,ITGB3,MAPK1,MAPK3,NRAS,PIK3C3,PTEN,VEGFA
Cardiac Hypertrophy Signaling (Enhanced)	6.15	0.0561	1.633	ADRB2,ATP2A2,CSF2,CTNNB1,CXCL8,CYBB,FZD6,GNAI2,HSPB1,IL15,IL1B,IL2RG,IL6,IL6ST,LTB,MAP2K2,MAPK1,MAPK3,NFKB1,NRAS,PIK3C3,PRKACA,PTEN,PTGS2,RHOA,TGFB1,TNFSF10,TNFSF13
Tight Junction Signaling	5.94	0.0893	-	CDC42,CTNNB1,EPB41,MYH3,MYH4,MYH7,MYL2,NECTIN1,NFKB1,PRKACA,PTEN,RHOA,TGFB1,TJP2,TJP3
Endocannabinoid Cancer Inhibition Pathway	5.81	0.0933	1.604	CASP12,CASP2,CASP4,CTNNB1,GNAI2,HIF1A,MAP2K2,MAPK1,MAPK3,PIK3C3,PRKACA,RHOA,TCF4,VEGFA
Epithelial Adherens Junction Signaling	5.67	0.0909	-	CDC42,CTNNB1,EGF,FER,MET,MYH3,MYH4,MYH7,MYL2,NECTIN1,NRAS,PTEN,RHOA,TCF4
Rac Signaling	5.57	0.104	-0.577	CD44,CDC42,CYBB,MAP2K2,MAPK1,MAPK3,NCF2,NFKB1,NRAS,PIK3C3,PIP5K1A,RHOA
Bladder Cancer Signaling	5.51	0.113	1	CXCL8,DAPK1,EGF,MAP2K2,MAPK1,MAPK3,MDM2,MMP12,MMP9,NRAS,VEGFA
p53 Signaling	5.46	0.112	0.905	BCL2,BCL2L1,BIRC5,BRCA1,CTNNB1,HIF1A,HIPK2,MDM2,PIK3C3,PRKDC,PTEN
Systemic Lupus Erythematosus Signaling	5.42	0.073	-	CD40,CD80,CREM,FCGR1A,IL1B,IL1RN,IL6,LSM4,LSM7,MAPK1,MAPK3,NRAS,PIK3C3,PRPF31,SNRPB2,SNRPD1,TLR7
Thyroid Cancer Signaling	5.4	0.123	0	BDNF,CTNNB1,CXCL8,MAP2K2,MAPK1,MAPK3,NRAS,PIK3C3,PTEN,TCF4
Differential Regulation of Cytokine Production in Intestinal Epithelial Cells by IL-17A and IL-17F	5.39	0.261	-	CCL2,CCL3,CCL4,CCL5,CSF2,IL1B
Renal Cell Carcinoma Signaling	5.35	0.122	1.134	CDC42,HIF1A,MAP2K2,MAPK1,MAPK3,MET,NRAS,PIK3C3,TGFB1,VEGFA
PEDF Signaling	5.35	0.122	0	BCL2,BCL2L1,BDNF,MAPK1,MAPK3,NFKB1,NRAS,PIK3C3,RHOA,TCF4
Role of MAPK Signaling in the Pathogenesis of Influenza	5.3	0.12	-	BCL2,CCL2,CCL5,CXCL10,MAP2K2,MAPK1,MAPK3,NRAS,PLA2G7,PTGS2
Th1 Pathway	5.3	0.0984	-0.333	CCR5,CD40,CD80,HLA-DRB1,ICAM1,IL6,LGALS9,NFKB1,PIK3C3,PSEN1,PSEN2,PSENEN
Mouse Embryonic Stem Cell Pluripotency	5.25	0.107	0.302	BMP4,CTNNB1,FZD6,IL6ST,MAP2K2,MAPK1,MAPK3,NRAS,PIK3C3,TCF4,XIAP
Myc Mediated Apoptosis Signaling	5.21	0.157	0.707	ADRB2,BCL2,BCL2L1,BID,CASP2,MDM2,NFKB1,PRKACA
Amyloid Processing	5.21	0.157	1.633	APP,BACE1,MAPK1,MAPK3,PRKACA,PSEN1,PSEN2,PSENEN
Apelin Cardiomyocyte Signaling Pathway	5.21	0.106	-0.333	ATP2A2,CAT,GNAI2,HIF1A,MAPK1,MAPK3,MYL2,PIK3C3,SLC8A1,SLC9A1,TGFB1
Production of Nitric Oxide and Reactive Oxygen Species in Macrophages	5.16	0.0773	-1.604	APOC1,ARG2,CAT,CDC42,CYBB,LYZ,MAPK1,MAPK3,NCF2,NFKB1,PIK3C3,RHOA,S100A8,SERPINA1,TLR2
IL-17A Signaling in Gastric Cells	5.16	0.24	-	CCL5,CXCL10,CXCL8,MAPK1,MAPK3,NFKB1
Melanoma Signaling	5.15	0.154	0	MAP2K2,MAPK1,MAPK3,MDM2,MITF,NRAS,PIK3C3,PTEN
Aryl Hydrocarbon Receptor Signaling	5.11	0.0872	0.707	ALDH1A2,CTSD,GSTA4,GSTP1,HSPB1,IL1B,IL6,MAPK1,MAPK3,MDM2,MGST3,NFKB1,TGFB1
ErbB4 Signaling	5.11	0.13	0.816	ADAM17,MAP2K2,MAPK1,MAPK3,NRAS,PIK3C3,PSEN1,PSEN2,PSENEN
Inhibition of Angiogenesis by TSP1	5.03	0.179	-1.89	CD36,CD47,KDR,MAPK1,MMP9,TGFB1,VEGFA
Protein Ubiquitination Pathway	5.01	0.065	-	B2M,BIRC3,BRCA1,CRYAA/CRYAA2,DNAJA1,DNAJC25,HSPB1,MDM2,PSMB9,PSMC1,PSMD4,SKP1,TAP1,TAP2,UBE2N,UBE2V1,USP11,XIAP
Death Receptor Signaling	4.94	0.11	0	BCL2,BID,BIRC3,CASP2,HSPB1,LMNA,NFKB1,PARP4,TNFSF10,XIAP
Acute Phase Response Signaling	4.86	0.0773	1.155	FTL,IL1B,IL1RN,IL6,IL6ST,MAP2K2,MAPK1,MAPK3,NFKB1,NR3C1,NRAS,SERPINA1,TCF4,VWF
Phagosome Maturation	4.84	0.0823	-	ATP6V0E1,B2M,CANX,CTSA,CTSC,CTSD,CTSS,CYBB,HLA-DRB1,NCF2,PIK3C3,RAB5A,TAP1
IL-12 Signaling and Production in Macrophages	4.82	0.0882	-	APOC1,CD40,LYZ,MAP2K2,MAPK1,MAPK3,NFKB1,PIK3C3,S100A8,SERPINA1,TGFB1,TLR2
HIF1α Signaling	4.79	0.0957	-	HIF1A,LDHB,MAPK1,MAPK3,MDM2,MMP12,MMP9,NRAS,PIK3C3,SLC2A3,VEGFA
Xenobiotic Metabolism Signaling	4.74	0.0621	-	ABCB1,ALDH1A2,CAT,FTL,GSTA4,GSTP1,IL1B,IL6,MAOA,MAP2K2,MAPK1,MAPK3,MGST3,NFKB1,NRAS,PIK3C3,SULT1A1,SUMO1
NRF2-mediated Oxidative Stress Response	4.65	0.0741	0	ABCC4,AKR1A1,CAT,DNAJA1,FTL,GSTA4,GSTP1,MAP2K2,MAPK1,MAPK3,MGST3,NRAS,PIK3C3,SOD1
fMLP Signaling in Neutrophils	4.52	0.0894	0.632	CDC42,CYBB,GNAI2,GNG10,MAP2K2,MAPK1,MAPK3,NCF2,NFKB1,NRAS,PIK3C3
Actin Cytoskeleton Signaling	4.47	0.0676	-0.535	ARHGAP35,CDC42,EGF,MAP2K2,MAPK1,MAPK3,MYH3,MYH4,MYH7,MYL2,NRAS,PIK3C3,PIP5K1A,RHOA,SLC9A1
CD40 Signaling	4.42	0.123	1.134	CD40,ICAM1,MAP2K2,MAPK1,MAPK3,NFKB1,PIK3C3,PTGS2
VEGF Signaling	4.39	0.0952	0	BCL2,BCL2L1,HIF1A,KDR,MAP2K2,MAPK1,MAPK3,NRAS,PIK3C3,VEGFA
Hepatic Cholestasis	4.37	0.07	-	ABCB1,CSF2,CXCL8,IL15,IL1B,IL1RN,IL6,LTB,NFKB1,PRKACA,TGFB1,TJP2,TNFSF10,TNFSF13
Role of PI3K/AKT Signaling in the Pathogenesis of Influenza	4.37	0.121	0.707	CCL5,CCR5,GNAI2,MAP2K2,MAPK1,MAPK3,NFKB1,PIK3C3
PTEN Signaling	4.36	0.0859	-0.905	BCL2,BCL2L1,CDC42,IGF2R,KDR,MAP2K2,MAPK1,MAPK3,NFKB1,NRAS,PTEN
EIF2 Signaling	4.35	0.0661	0.302	BCL2,EIF2AK1,EIF2AK2,EIF3L,MAP2K2,MAPK1,MAPK3,NRAS,PIK3C3,RPL10A,RPL7,RPS15A,RPS17,VEGFA,XIAP
IL-17A Signaling in Fibroblasts	4.27	0.171	-	CCL2,CCL7,IL6,MAPK1,MAPK3,NFKB1
PI3K/AKT Signaling	4.24	0.0722	0.905	BCL2,BCL2L1,CTNNB1,IL2RG,IL6ST,MAP2K2,MAPK1,MAPK3,MDM2,NFKB1,NRAS,PTEN,PTGS2
Polyamine Regulation in Colon Cancer	4.15	0.217	-	AZIN1,CTNNB1,OAZ2,OAZ3,TCF4
Nitric Oxide Signaling in the Cardiovascular System	4.15	0.0893	-1	ARG2,ATP2A2,CAV1,KDR,MAP2K2,MAPK1,MAPK3,PIK3C3,PRKACA,VEGFA
GM-CSF Signaling	4.14	0.113	1.134	BCL2L1,CSF2,MAP2K2,MAPK1,MAPK3,NRAS,PIK3C3,PIM1
Gap Junction Signaling	4.12	0.0664	-	CAV1,CTNNB1,EGF,GJA1,GJC1,GNAI2,MAP2K2,MAPK1,MAPK3,NRAS,PIK3C3,PRKACA,SLC39A7,TJP2
Acute Myeloid Leukemia Signaling	4.1	0.0978	0.707	FLT3LG,MAP2K2,MAPK1,MAPK3,NFKB1,NRAS,PIK3C3,PIM1,TCF4
P2Y Purigenic Receptor Signaling Pathway	4.09	0.0803	1	GNAI2,GNG10,ITGB3,MAP2K2,MAPK1,MAPK3,NFKB1,NRAS,P2RY11,PIK3C3,PRKACA
Role of Cytokines in Mediating Communication between Immune Cells	4.08	0.13	-	CSF2,CXCL8,IL15,IL1B,IL1RN,IL6,TGFB1
IL-10 Signaling	4.05	0.11	-	ARG2,CCR1,CCR5,IL1B,IL1RN,IL6,MAPK1,NFKB1
Endocannabinoid Developing Neuron Pathway	4.02	0.0862	-0.333	BRCA1,CTNNB1,GNAI2,MAP2K2,MAPK1,MAPK3,NRAS,PIK3C3,PRKACA,RHOA
Antigen Presentation Pathway	3.99	0.154	-	B2M,CANX,HLA-DRB1,PSMB9,TAP1,TAP2
Inhibition of Matrix Metalloproteases	3.93	0.15	-1.633	ADAM17,MMP12,MMP9,RECK,TIMP1,TIMP2
Macropinocytosis Signaling	3.93	0.105	1	CDC42,EGF,ITGB3,MET,NRAS,PIK3C3,RAB5A,RHOA
Cardiac Hypertrophy Signaling	3.9	0.0602	0.277	ADRB2,CDC42,GNAI2,GNG10,HSPB1,IL6,MAP2K2,MAPK1,MAPK3,MYL2,NRAS,PIK3C3,PRKACA,RHOA,TGFB1
Toll-like Receptor Signaling	3.89	0.104	0.816	EIF2AK2,IL1B,IL1RN,MAPK1,NFKB1,TLR1,TLR2,TLR7
Glioblastoma Multiforme Signaling	3.87	0.0706	-0.302	CDC42,CTNNB1,EGF,FZD6,MAP2K2,MAPK1,MAPK3,MDM2,NRAS,PIK3C3,PTEN,RHOA
Apelin Endothelial Signaling Pathway	3.81	0.0813	1.265	CCL2,GNAI2,HIF1A,ICAM1,MAP2K2,MAPK1,MAPK3,NFKB1,NRAS,PIK3C3
Cholecystokinin/Gastrin-mediated Signaling	3.78	0.0806	1.667	CDC42,CREM,IL1B,IL1RN,MAP2K2,MAPK1,MAPK3,NRAS,PTGS2,RHOA
JAK/Stat Signaling	3.77	0.1	1.414	BCL2L1,IL6,MAP2K2,MAPK1,MAPK3,NFKB1,NRAS,PIK3C3
Oncostatin M Signaling	3.75	0.14	0.816	IL6ST,MAP2K2,MAPK1,MAPK3,MT2A,NRAS
LPS/IL-1 Mediated Inhibition of RXR Function	3.75	0.0611	-0.447	ABCB1,ABCC4,ALDH1A2,APOC1,CAT,CPT1A,FABP1,GSTA4,GSTP1,IL1B,IL1RN,MAOA,MGST3,SULT1A1
Natural Killer Cell Signaling	3.74	0.0644	0.832	B2M,CDC42,COL1A1,COL1A2,IL15,MAP2K2,MAPK1,MAPK3,NFKB1,NRAS,PIK3C3,TNFSF10,TYROBP
Chronic Myeloid Leukemia Signaling	3.72	0.0874	-	BCL2L1,MAP2K2,MAPK1,MAPK3,MDM2,NFKB1,NRAS,PIK3C3,TGFB1
Endometrial Cancer Signaling	3.69	0.113	0	CTNNB1,MAP2K2,MAPK1,MAPK3,NRAS,PIK3C3,PTEN
Docosahexaenoic Acid (DHA) Signaling	3.69	0.136	-	APP,BCL2,BCL2L1,BID,IL1B,PIK3C3
PPAR Signaling	3.69	0.0865	-2.333	IL1B,IL1RN,MAP2K2,MAPK1,MAPK3,NFKB1,NRAS,PPARD,PTGS2
Adrenomedullin signaling pathway	3.68	0.0634	0.577	ADM,BCL2,HIF1A,IL1B,IL1RN,MAP2K2,MAPK1,MAPK3,NFKB1,NRAS,PIK3C3,PRKACA,SLC39A7
NF-κB Activation by Viruses	3.66	0.0964	1.134	CCR5,EIF2AK2,ITGB3,MAPK1,MAPK3,NFKB1,NRAS,PIK3C3
T Cell Exhaustion Signaling Pathway	3.66	0.067	-0.707	CD80,CTLA4,HLA-DRB1,IL6,KDR,LGALS9,MAPK1,MAPK3,NRAS,PIK3C3,TGFB1,VEGFA
Gα12/13 Signaling	3.59	0.0763	0	CDC42,CTNNB1,MAP2K2,MAPK1,MAPK3,MYL2,NFKB1,NRAS,PIK3C3,RHOA
FAT10 Cancer Signaling Pathway	3.59	0.13	0.816	ACKR3,CTNNB1,IL6,NFKB1,TCF4,TGFB1
G Beta Gamma Signaling	3.56	0.0758	1.897	CAV1,CAV2,CAV3,CDC42,GNAI2,GNG10,MAPK1,MAPK3,NRAS,PRKACA
BMP signaling pathway	3.55	0.093	1.414	BMP4,MAP2K2,MAPK1,MAPK3,NFKB1,NRAS,PRKACA,XIAP
Axonal Guidance Signaling	3.54	0.0449	-	ADAM17,ADAM9,BDNF,BMP4,CDC42,EGF,FZD6,GNAI2,GNG10,MAP2K2,MAPK1,MAPK3,MET,MME,MMP12,MMP9,MYL2,NRAS,PIK3C3,PRKACA,RHOA,VEGFA
Sumoylation Pathway	3.53	0.0826	0	AR,CDC42,MDM2,NFKB1,NR3C1,RCC1,RHOA,SUMO1,XIAP
Breast Cancer Regulation by Stathmin1	3.52	0.0421	-	ACKR3,ADGRE1,ADORA2A,ADRB2,ANKHD1/ANKHD1-EIF4EBP3,CCR1,CCR5,EGF,FFAR4,FZD6,GNG10,HIF1A,MAP2K2,MAPK1,MAPK3,MMP9,NFKB1,NRAS,P2RY11,PIK3C3,PRKACA,PTGER4,RHOA,TGFB1,VEGFA
Role of NFAT in Regulation of the Immune Response	3.48	0.0642	0.905	CD80,FCER1A,FCGR1A,GNAI2,GNG10,HLA-DRB1,MAP2K2,MAPK1,MAPK3,NFKB1,NRAS,PIK3C3
IL-17A Signaling in Airway Cells	3.48	0.104	0.378	IL6,MAP2K2,MAPK1,MAPK3,NFKB1,PIK3C3,PTEN
RANK Signaling in Osteoclasts	3.45	0.0899	-0.707	BIRC3,MAP2K2,MAPK1,MAPK3,MITF,NFKB1,PIK3C3,XIAP
Remodeling of Epithelial Adherens Junctions	3.44	0.103	1	CTNNB1,DNM1,HGS,MAPRE1,MET,NME1,RAB5A
Signaling by Rho Family GTPases	3.43	0.0569	-1.155	CDC42,CYBB,GNAI2,GNG10,MAP2K2,MAPK1,MAPK3,MYL2,NCF2,NFKB1,PIK3C3,PIP5K1A,RHOA,SLC9A1
Virus Entry via Endocytic Pathways	3.42	0.0796	-	AP3B1,AP3M1,B2M,CAV1,CDC42,DNM1,ITGB3,NRAS,PIK3C3
SPINK1 General Cancer Pathway	3.4	0.101	1.134	IL6,MAP2K2,MAPK1,MAPK3,MT2A,NRAS,PIK3C3
HGF Signaling	3.39	0.0789	1.414	CDC42,IL6,MAP2K2,MAPK1,MAPK3,MET,NRAS,PIK3C3,PTGS2
Salvage Pathways of Pyrimidine Ribonucleotides	3.39	0.0789	0	AK1,DAPK1,EIF2AK2,MAP2K2,MAPK1,MAPK3,NME1,NME2,PIM1
TNFR1 Signaling	3.38	0.12	2.449	BID,BIRC3,CASP2,CDC42,NFKB1,XIAP
Systemic Lupus Erythematosus In T Cell Signaling Pathway	3.38	0.05	-0.728	B2M,CASP12,CASP2,CASP4,CD44,CD80,CDC42,CREM,GNAI2,HLA-DRB1,IL6,MAP2K2,MAPK1,MAPK3,NRAS,PIK3C3,RHOA
Sertoli Cell-Sertoli Cell Junction Signaling	3.36	0.0622	-	CDC42,CTNNB1,EPB41,MAP2K2,MAPK1,MAPK3,NECTIN1,NRAS,PRKACA,PTEN,TJP2,TJP3
Senescence Pathway	3.35	0.0536	0.775	CAT,CXCL8,DLD,HIPK2,IL6,MAP2K2,MAPK1,MAPK3,MDM2,NFKB1,NRAS,PIK3C3,PTEN,TGFB1,TLR2
PDGF Signaling	3.35	0.087	0	CAV1,CAV3,EIF2AK2,MAP2K2,MAPK1,MAPK3,NRAS,PIK3C3
Noradrenaline and Adrenaline Degradation	3.29	0.115	-0.816	ADH5,AKR1A1,ALDH1A2,COMT,DHRS4,MAOA
White Adipose Tissue Browning Pathway	3.28	0.0699	-1.265	ANGPT2,BDNF,DIO2,FCER1A,KDR,LDHB,MAPK1,PRKACA,THRA,VEGFA
Glioma Signaling	3.28	0.0763	0	EGF,IGF2R,MAP2K2,MAPK1,MAPK3,MDM2,NRAS,PIK3C3,PTEN
Role of NANOG in Mammalian Embryonic Stem Cell Pluripotency	3.25	0.0756	0.378	BMP4,CTNNB1,FZD6,IL6ST,MAP2K2,MAPK1,MAPK3,NRAS,PIK3C3
Melanocyte Development and Pigmentation Signaling	3.23	0.0833	0.707	BCL2,MAP2K2,MAPK1,MAPK3,MITF,NRAS,PIK3C3,PRKACA
TGF-β Signaling	3.23	0.0833	0.816	BCL2,BMP4,CDC42,MAP2K2,MAPK1,MAPK3,NRAS,TGFB1
T Helper Cell Differentiation	3.22	0.0946	-	CD40,CD80,HLA-DRB1,IL2RG,IL6,IL6ST,TGFB1
Small Cell Lung Cancer Signaling	3.22	0.0946	0.816	BCL2,BCL2L1,BID,NFKB1,PIK3C3,PTEN,PTGS2
Ephrin B Signaling	3.22	0.0946	0	CDC42,CTNNB1,GNAI2,GNG10,MAPK1,MAPK3,RHOA
Hypoxia Signaling in the Cardiovascular System	3.22	0.0946	-2	HIF1A,MDM2,PTEN,SUMO1,UBE2N,UBE2V1,VEGFA
Sphingosine-1-phosphate Signaling	3.2	0.0744	-0.707	CASP12,CASP2,CASP4,CDC42,GNAI2,MAPK1,MAPK3,PIK3C3,RHOA
MIF-mediated Glucocorticoid Regulation	3.2	0.139	1.342	MAPK1,MAPK3,NFKB1,NR3C1,PTGS2
Lymphotoxin β Receptor Signaling	3.16	0.109	-0.447	BCL2L1,LTB,MAPK1,MAPK3,NFKB1,PIK3C3
Sirtuin Signaling Pathway	3.16	0.0494	0	APP,ARG2,CPT1A,CXCL8,HIF1A,LDHB,MAPK1,MAPK3,NFKB1,PFKM,PRKDC,SDHB,SOD1,TIMM8A,UCP2,VDAC3
Notch Signaling	3.14	0.135	-1	ADAM17,HEY1,PSEN1,PSEN2,PSENEN
Neuregulin Signaling	3.08	0.0792	0.707	ADAM17,EGF,MAP2K2,MAPK1,MAPK3,NRAS,PSEN1,PTEN
Iron homeostasis signaling pathway	3.08	0.0658	-	ATP6V0E1,BMP4,CD163,EGF,FTL,HIF1A,IL6,MAPK1,MAPK3,SKP1
CNTF Signaling	3.07	0.105	0.816	IL6ST,MAP2K2,MAPK1,MAPK3,NRAS,PIK3C3
Renin-Angiotensin Signaling	3.05	0.0709	1.667	CCL2,CCL5,MAP2K2,MAPK1,MAPK3,NFKB1,NRAS,PIK3C3,PRKACA
Apelin Cardiac Fibroblast Signaling Pathway	3.02	0.174	-1	ACE2,ANGPT2,IL6,TGFB1
Corticotropin Releasing Hormone Signaling	3.01	0.0645	1.134	BDNF,GNAI2,MAP2K2,MAPK1,MAPK3,NR4A1,PRKACA,PTGS2,SLC39A7,VEGFA
Antiproliferative Role of Somatostatin Receptor 2	2.98	0.0864	0.447	GNG10,MAP2K2,MAPK1,MAPK3,NRAS,PIK3C3,SLC39A7
Neurotrophin/TRK Signaling	2.98	0.0864	0.378	BDNF,CDC42,MAP2K2,MAPK1,MAPK3,NRAS,PIK3C3
BEX2 Signaling Pathway	2.98	0.0864	0	BCL2,CTNNB1,HIF1A,NFKB1,PTEN,TCF4,VEGFA
Huntington's Disease Signaling	2.98	0.0535	-0.333	BCL2L1,BDNF,CASP12,CASP2,CASP4,CTSD,DNM1,EGF,GNG10,MAPK1,MAPK3,PIK3C3,SDHB
Reelin Signaling in Neurons	2.98	0.0692	0.333	APP,CDC42,ITGB3,MAP2K2,MAPK1,MAPK3,PIK3C3,RHOA,VLDLR
Thrombin Signaling	2.96	0.0561	1	CDC42,EGF,GNAI2,GNG10,MAP2K2,MAPK1,MAPK3,MYL2,NFKB1,NRAS,PIK3C3,RHOA
Calcium Signaling	2.96	0.0561	0.447	ASPH,ATP2A2,MAPK1,MAPK3,MYH3,MYH4,MYH7,MYL2,PRKACA,SLC8A1,TNNT2,TPM3
LPS-stimulated MAPK Signaling	2.95	0.0854	0.378	CDC42,MAP2K2,MAPK1,MAPK3,NFKB1,NRAS,PIK3C3
α-Adrenergic Signaling	2.94	0.0755	0.816	GNAI2,GNG10,MAP2K2,MAPK1,MAPK3,NRAS,PRKACA,SLC8A1
Induction of Apoptosis by HIV1	2.92	0.0984	0.816	BCL2,BCL2L1,BID,BIRC3,NFKB1,XIAP
Telomerase Signaling	2.92	0.0748	0.378	EGF,IL2RG,MAP2K2,MAPK1,MAPK3,NRAS,PIK3C3,TPP1
PD-1, PD-L1 cancer immunotherapy pathway	2.92	0.0748	1.134	B2M,BCL2L1,CD80,HLA-DRB1,IL2RG,PIK3C3,PTEN,TGFB1
Relaxin Signaling	2.91	0.0625	0.378	GNAI2,GNG10,MAPK1,MAPK3,MMP9,NFKB1,PIK3C3,PRKACA,SLC39A7,VEGFA
Role of JAK family kinases in IL-6-type Cytokine Signaling	2.88	0.16	-	IL6,IL6ST,MAPK1,MAPK3
PFKFB4 Signaling Pathway	2.88	0.0968	0.816	MAP2K2,MAPK1,MAPK3,PFKM,PRKACA,TGFB1
Role of NFAT in Cardiac Hypertrophy	2.84	0.0543	0.302	GNAI2,GNG10,IL6,IL6ST,MAP2K2,MAPK1,MAPK3,NRAS,PIK3C3,PRKACA,SLC8A1,TGFB1
IL-2 Signaling	2.84	0.0952	0	IL2RG,MAP2K2,MAPK1,MAPK3,NRAS,PIK3C3
Gαs Signaling	2.82	0.0721	1.134	ADORA2A,ADRB2,GNG10,MAP2K2,MAPK1,MAPK3,PRKACA,PTGER4
IL-23 Signaling Pathway	2.79	0.114	0.447	CSF2,HIF1A,IL1B,NFKB1,PIK3C3
ErbB2-ErbB3 Signaling	2.77	0.0923	0	MAP2K2,MAPK1,MAPK3,NRAS,PIK3C3,PTEN
Autophagy	2.77	0.0923	-	BCL2,CTSA,CTSC,CTSD,CTSS,PIK3C3
Aldosterone Signaling in Epithelial Cells	2.75	0.0595	-0.816	CRYAA/CRYAA2,DNAJA1,DNAJC25,HSPB1,MAP2K2,MAPK1,MAPK3,PIK3C3,PIP5K1A,SLC9A1
Antioxidant Action of Vitamin C	2.72	0.0696	-0.447	CSF2,MAPK1,MAPK3,NFKB1,PLA2G7,SLC23A2,SLC2A3,TXNRD3
VEGF Family Ligand-Receptor Interactions	2.71	0.0778	-0.378	KDR,MAP2K2,MAPK1,MAPK3,NRAS,PIK3C3,VEGFA
TR/RXR Activation	2.69	0.0769	-	DIO2,HIF1A,MDM2,PIK3C3,THRA,UCP2,UCP3
Regulation of IL-2 Expression in Activated and Anergic T Lymphocytes	2.69	0.0769	-	CD80,MAP2K2,MAPK1,MAPK3,NFKB1,NRAS,TGFB1
Role of JAK1 and JAK3 in γc Cytokine Signaling	2.64	0.087	-	IL15,IL2RG,MAPK1,MAPK3,NRAS,PIK3C3
Germ Cell-Sertoli Cell Junction Signaling	2.64	0.0575	-	CDC42,CTNNB1,FER,MAP2K2,MAPK1,MAPK3,NRAS,PIK3C3,RHOA,TGFB1
CXCR4 Signaling	2.62	0.0571	0	CDC42,GNAI2,GNG10,MAP2K2,MAPK1,MAPK3,MYL2,NRAS,PIK3C3,RHOA
Xenobiotic Metabolism General Signaling Pathway	2.61	0.0612	-1	FTL,GSTA4,GSTP1,MAP2K2,MAPK1,MAPK3,MGST3,NRAS,PIK3C3
ErbB Signaling	2.61	0.0745	1.134	CDC42,EGF,MAP2K2,MAPK1,MAPK3,NRAS,PIK3C3
NGF Signaling	2.6	0.0667	0.707	CDC42,MAP2K2,MAPK1,MAPK3,NFKB1,NRAS,PIK3C3,RHOA
Graft-versus-Host Disease Signaling	2.58	0.102	-	CD80,HLA-DRB1,IL1B,IL1RN,IL6
Cell Cycle: G2/M DNA Damage Checkpoint Regulation	2.58	0.102	0	BRCA1,HIPK2,MDM2,PRKDC,SKP1
IL-15 Production	2.58	0.0661	0	DSTYK,FER,FLT3LG,IL15,IL6,KDR,MET,NFKB1
Glutathione Redox Reactions I	2.53	0.129	-1	CLIC2,GPX1,GSTP1,MGST3
FAK Signaling	2.51	0.0714	-	EGF,MAP2K2,MAPK1,MAPK3,NRAS,PIK3C3,PTEN
Phagosome Formation	2.49	0.064	-	CDC42,FCER1A,FCGR1A,PIK3C3,RHOA,TLR1,TLR2,TLR7
CCR5 Signaling in Macrophages	2.48	0.0707	0	CCL3,CCL4,CCL5,CCR5,GNAI2,GNG10,MAPK1
PAK Signaling	2.48	0.0707	0.378	CDC42,MAP2K2,MAPK1,MAPK3,MYL2,NRAS,PIK3C3
Ephrin Receptor Signaling	2.48	0.0546	0.707	CDC42,EGF,GNAI2,GNG10,MAP2K2,MAPK1,MAPK3,NRAS,RHOA,VEGFA
4-1BB Signaling in T Lymphocytes	2.47	0.125	1	MAP2K2,MAPK1,MAPK3,NFKB1
Integrin Signaling	2.47	0.0514	0.302	CAV1,CDC42,ITGB3,MAP2K2,MAPK1,MAPK3,MYL2,NRAS,PIK3C3,PTEN,RHOA
Pyridoxal 5'-phosphate Salvage Pathway	2.46	0.08	0.447	DAPK1,EIF2AK2,MAP2K2,MAPK1,MAPK3,PIM1
Fcγ Receptor-mediated Phagocytosis in Macrophages and Monocytes	2.46	0.07	1.134	CDC42,CSF2,FCGR1A,MAPK1,MAPK3,PIP5K1A,PTEN
mTOR Signaling	2.44	0.0509	-0.816	CDC42,EIF3L,HIF1A,MAPK1,MAPK3,NRAS,PIK3C3,RHOA,RPS15A,RPS17,VEGFA
CCR3 Signaling in Eosinophils	2.41	0.062	0.447	GNAI2,GNG10,MAP2K2,MAPK1,MAPK3,NRAS,PIK3C3,RHOA
Vitamin-C Transport	2.38	0.118	-1	SLC23A2,SLC2A3,STOM,TXNRD3
Synaptogenesis Signaling Pathway	2.35	0.0437	0	BDNF,CDC42,CTNNB1,EIF4EBP3,MAPK1,MAPK3,NECTIN1,NRAS,PIK3C3,PRKACA,RAB5A,RHOA,STXBP2,VLDLR
Erythropoietin Signaling	2.35	0.0759	-	MAP2K2,MAPK1,MAPK3,NFKB1,NRAS,PIK3C3
Non-Small Cell Lung Cancer Signaling	2.35	0.0759	0.816	EGF,MAP2K2,MAPK1,MAPK3,NRAS,PIK3C3
GDNF Family Ligand-Receptor Interactions	2.35	0.0759	0.816	CDC42,MAP2K2,MAPK1,MAPK3,NRAS,PIK3C3
Regulation of eIF4 and p70S6K Signaling	2.35	0.0559	0.447	EIF3L,EIF4EBP3,MAP2K2,MAPK1,MAPK3,NRAS,PIK3C3,RPS15A,RPS17
Necroptosis Signaling Pathway	2.35	0.0559	-1.667	BIRC3,CYBB,DAPK1,EIF2AK2,GLUL,MDM2,TIMM8A,TNFSF10,VDAC3
Coagulation System	2.33	0.114	0	F3,SERPINA1,TFPI,VWF
TWEAK Signaling	2.33	0.114	2	BID,BIRC3,NFKB1,XIAP
Agrin Interactions at Neuromuscular Junction	2.32	0.075	1.342	CDC42,DAG1,ITGB3,MAPK1,MAPK3,NRAS
FLT3 Signaling in Hematopoietic Progenitor Cells	2.32	0.075	0	FLT3LG,MAP2K2,MAPK1,MAPK3,NRAS,PIK3C3
IL-7 Signaling Pathway	2.32	0.075	0	BCL2,IL2RG,MAPK1,MAPK3,MET,PIK3C3
PPARα/RXRα Activation	2.28	0.0513	-1.265	CD36,IL1B,IL6,MAP2K2,MAPK1,MAPK3,NFKB1,NRAS,PRKACA,TGFB1
T Cell Receptor Signaling	2.23	0.0636	-	CTLA4,MAP2K2,MAPK1,MAPK3,NFKB1,NRAS,PIK3C3
Prolactin Signaling	2.22	0.0714	0.447	MAP2K2,MAPK1,MAPK3,NR3C1,NRAS,PIK3C3
HER-2 Signaling in Breast Cancer	2.22	0.0714	-	CDC42,EGF,ITGB3,MDM2,NRAS,PIK3C3
Serotonin Degradation	2.22	0.0714	-0.816	ADH5,AKR1A1,ALDH1A2,DHRS4,MAOA,SULT1A1
Semaphorin Signaling in Neurons	2.2	0.0833	-	CDC42,MAPK1,MAPK3,MET,RHOA
CDK5 Signaling	2.19	0.0625	1.134	BDNF,FOSB,MAP2K2,MAPK1,MAPK3,NRAS,PRKACA
Type I Diabetes Mellitus Signaling	2.19	0.0625	0.447	BCL2,BID,CD80,HLA-DRB1,IL1B,MAPK1,NFKB1
Cardiomyocyte Differentiation via BMP Receptors	2.18	0.15	-	BMP4,MYH7,MYL2
Endothelin-1 Signaling	2.17	0.0493	0.632	CASP12,CASP2,CASP4,GNAI2,MAPK1,MAPK3,NRAS,PIK3C3,PLA2G7,PTGS2
Protein Kinase A Signaling	2.14	0.039	0.302	CREM,CTNNB1,GNAI2,GNG10,MAP2K2,MAPK1,MAPK3,MYH4,MYL2,NFKB1,PRKACA,PTEN,PTGS2,RHOA,TCF4,TGFB1
Wnt/β-catenin Signaling	2.13	0.0517	-1.134	CD44,CTNNB1,FZD6,GJA1,MDM2,PPARD,SFRP2,TCF4,TGFB1
Pyrimidine Deoxyribonucleotides De Novo Biosynthesis I	2.12	0.1	-1	AK1,NME1,NME2,TYMS
iCOS-iCOSL Signaling in T Helper Cells	2.11	0.0603	-0.378	CD40,CD80,HLA-DRB1,IL2RG,NFKB1,PIK3C3,PTEN
Role of PKR in Interferon Induction and Antiviral Response	2.07	0.0593	1.89	BID,EIF2AK2,FCGR1A,IL1B,MAPK1,MAPK3,NFKB1
Inflammasome pathway	2.06	0.136	-	IL1B,NFKB1,NOD2
Ethanol Degradation II	2.05	0.0952	0	ADH5,AKR1A1,ALDH1A2,DHRS4
Ceramide Signaling	2.03	0.0652	0.816	BCL2,CTSD,MAPK3,NFKB1,NRAS,PIK3C3
Factors Promoting Cardiogenesis in Vertebrates	2.01	0.053	-1.414	BMP4,CTNNB1,FZD6,MYH7,MYL2,RHOA,TCF4,TGFB1
Th17 Activation Pathway	2.01	0.0645	1.633	CSF2,HIF1A,IL1B,IL6,NFKB1,PTGER4
Airway Pathology in Chronic Obstructive Pulmonary Disease	2.01	0.25	-	CXCL8,MMP9
Thrombopoietin Signaling	2	0.0746	0.447	MAP2K2,MAPK1,MAPK3,NRAS,PIK3C3
Dopamine Degradation	1.98	0.0909	-1	ALDH1A2,COMT,MAOA,SULT1A1
Fc Epsilon RI Signaling	1.97	0.0569	0	CSF2,FCER1A,MAP2K2,MAPK1,MAPK3,NRAS,PIK3C3
RhoGDI Signaling	1.95	0.0484	1.89	ARHGAP35,CD44,CDC42,DLC1,GNAI2,GNG10,MYL2,PIP5K1A,RHOA
MIF Regulation of Innate Immunity	1.94	0.0889	1	MAPK1,MAPK3,NFKB1,PTGS2
BAG2 Signaling Pathway	1.94	0.0889	0	MAPK1,MAPK3,MDM2,NFKB1
CD28 Signaling in T Helper Cells	1.94	0.056	1.633	CD80,CDC42,CTLA4,HLA-DRB1,MAP2K2,NFKB1,PIK3C3
PXR/RXR Activation	1.92	0.0714	-	ABCB1,CPT1A,IL6,NR3C1,PRKACA
Xenobiotic Metabolism CAR Signaling Pathway	1.91	0.0476	-1	ABCB1,ALDH1A2,GSTA4,GSTP1,MAP2K2,MAPK1,MAPK3,MGST3,SULT1A1
B Cell Receptor Signaling	1.9	0.0474	1	BCL2L1,CDC42,MAP2K2,MAPK1,MAPK3,NFKB1,NRAS,PIK3C3,PTEN
Gαi Signaling	1.89	0.0547	0.447	CAV1,GNAI2,GNG10,MAPK1,MAPK3,NRAS,PRKACA
UVA-Induced MAPK Signaling	1.88	0.0606	0	BCL2L1,MAPK1,MAPK3,NRAS,PARP4,PIK3C3
Xenobiotic Metabolism PXR Signaling Pathway	1.85	0.0466	-1	ABCB1,ALDH1A2,CAT,GSTA4,GSTP1,MAOA,MGST3,PRKACA,SULT1A1
AMPK Signaling	1.81	0.0435	0	ADRB2,AK1,AK6,CPT1A,MAPK1,PFKM,PIK3C3,PRKACA,RAB1A,RAB2A
Superoxide Radicals Degradation	1.81	0.2	-	CAT,SOD1
Caveolar-mediated Endocytosis Signaling	1.8	0.0667	-	B2M,CAV1,EGF,ITGB3,RAB5A
Primary Immunodeficiency Signaling	1.79	0.08	-	CD40,IL2RG,TAP1,TAP2
Gαq Signaling	1.78	0.0482	0	CDC42,GNG10,MAP2K2,MAPK1,MAPK3,NFKB1,PIK3C3,RHOA
p70S6K Signaling	1.77	0.0519	0.378	GNAI2,IL2RG,MAP2K2,MAPK1,MAPK3,NRAS,PIK3C3
Tec Kinase Signaling	1.76	0.0479	-1	CDC42,FCER1A,GNAI2,GNG10,NFKB1,PIK3C3,RHOA,TNFSF10
Angiopoietin Signaling	1.76	0.0649	0	ANGPT2,BIRC5,NFKB1,NRAS,PIK3C3
UVC-Induced MAPK Signaling	1.76	0.0784	1	MAP2K2,MAPK1,MAPK3,NRAS
IGF-1 Signaling	1.75	0.0566	0.816	MAP2K2,MAPK1,MAPK3,NRAS,PIK3C3,PRKACA
Melatonin Signaling	1.74	0.0641	1.342	GNAI2,MAP2K2,MAPK1,MAPK3,PRKACA
Estrogen-Dependent Breast Cancer Signaling	1.74	0.0641	0.447	MAPK1,MAPK3,NFKB1,NRAS,PIK3C3
Leptin Signaling in Obesity	1.74	0.0641	0	MAP2K2,MAPK1,MAPK3,PIK3C3,PRKACA
IL-3 Signaling	1.71	0.0633	0.447	MAP2K2,MAPK1,MAPK3,NRAS,PIK3C3
Androgen Signaling	1.71	0.0504	0.447	AR,GNAI2,GNG10,MAPK1,MAPK3,NFKB1,PRKACA
CD27 Signaling in Lymphocytes	1.7	0.0755	1	BCL2L1,BID,MAP2K2,NFKB1
Human Embryonic Stem Cell Pluripotency	1.69	0.05	-	BDNF,BMP4,CTNNB1,FZD6,PIK3C3,TCF4,TGFB1
TNFR2 Signaling	1.69	0.1	-	BIRC3,NFKB1,XIAP
Hematopoiesis from Multipotent Stem Cells	1.66	0.167	-	CSF2,IL15
PI3K Signaling in B Lymphocytes	1.65	0.049	1.134	CD40,MAP2K2,MAPK1,MAPK3,NFKB1,NRAS,PTEN
G-Protein Coupled Receptor Signaling	1.65	0.0393	-	ADORA2A,ADRB2,GNAI2,MAP2K2,MAPK1,MAPK3,NFKB1,NRAS,PIK3C3,PRKACA,PTGER4
GNRH Signaling	1.61	0.0447	1.414	CDC42,GNAI2,MAP2K2,MAPK1,MAPK3,NFKB1,NRAS,PRKACA
Insulin Receptor Signaling	1.6	0.0479	-0.378	MAP2K2,MAPK1,MAPK3,NRAS,PIK3C3,PRKACA,PTEN
Role of IL-17A in Psoriasis	1.59	0.154	-	CXCL8,S100A8
Glycine Cleavage Complex	1.59	0.154	-	AMT,DLD
IL-9 Signaling	1.58	0.0909	-	IL2RG,NFKB1,PIK3C3
IL-4 Signaling	1.55	0.0575	-	HLA-DRB1,IL2RG,NR3C1,NRAS,PIK3C3
MSP-RON Signaling Pathway	1.55	0.0678	-	CCL2,KLK2,PIK3C3,TLR2
EGF Signaling	1.55	0.0678	0	EGF,MAPK1,MAPK3,PIK3C3
Cytotoxic T Lymphocyte-mediated Apoptosis of Target Cells	1.55	0.0882	-	B2M,BCL2,BID
Oxidative Phosphorylation	1.53	0.0504	0.816	COX17,COX5A,COX5B,COX8A,CYB5A,SDHB
Nur77 Signaling in T Lymphocytes	1.53	0.0667	-	BCL2,CD80,HLA-DRB1,NR4A1
DNA Double-Strand Break Repair by Homologous Recombination	1.53	0.143	-	BRCA1,BRCA2
DNA Double-Strand Break Repair by Non-Homologous End Joining	1.53	0.143	-	PRKDC,XRCC1
SPINK1 Pancreatic Cancer Pathway	1.53	0.0667	0	CTSA,KLK2,MMP12,TGFB1
Opioid Signaling Pathway	1.52	0.0389	1.667	CDC42,CTNNB1,FOSB,GNAI2,MAP2K2,MAPK1,MAPK3,NFKB1,NRAS,PRKACA
Tryptophan Degradation X (Mammalian, via Tryptamine)	1.51	0.0857	-	AKR1A1,ALDH1A2,MAOA
OX40 Signaling Pathway	1.5	0.0556	-	B2M,BCL2,BCL2L1,HLA-DRB1,NFKB1
Inhibition of ARE-Mediated mRNA Degradation Pathway	1.48	0.0492	-0.816	LTB,MAPK1,MAPK3,PRKACA,TNFSF10,TNFSF13
B Cell Development	1.48	0.0833	-	CD40,CD80,HLA-DRB1
Interferon Signaling	1.48	0.0833	-	BCL2,OAS1,TAP1
GP6 Signaling Pathway	1.45	0.0484	0	COL1A1,COL1A2,COL4A5,COL7A1,ITGB3,PIK3C3
Phospholipase C Signaling	1.44	0.0377	0.378	CDC42,GNG10,MAP2K2,MAPK1,MAPK3,MYL2,NFKB1,NRAS,PEBP1,RHOA
PKCθ Signaling in T Lymphocytes	1.43	0.044	0.378	CD80,HLA-DRB1,MAPK1,MAPK3,NFKB1,NRAS,PIK3C3
IL-1 Signaling	1.43	0.0532	-	GNAI2,GNG10,MAPK1,NFKB1,PRKACA
Granzyme B Signaling	1.42	0.125	-	BID,PRKDC
Prostanoid Biosynthesis	1.42	0.125	-	PTGES,PTGS2
Selenocysteine Biosynthesis II (Archaea and Eukaryotes)	1.42	0.125	-	SEPHS1,SEPHS2
cAMP-mediated signaling	1.4	0.0388	1	ADORA2A,ADRB2,CREM,GNAI2,MAP2K2,MAPK1,MAPK3,PRKACA,PTGER4
Regulation of Cellular Mechanics by Calpain Protease	1.4	0.0606	1	EGF,MAPK1,MAPK3,NRAS
April Mediated Signaling	1.39	0.0769	-	MAPK1,NFKB1,TNFSF13
Antiproliferative Role of TOB in T Cell Signaling	1.39	0.0769	-	MAPK1,SKP1,TGFB1
Cell Cycle: G1/S Checkpoint Regulation	1.38	0.0597	-	BMI1,MDM2,SKP1,TGFB1
RAR Activation	1.35	0.0398	-	ALDH1A2,DHRS4,MAPK1,NFKB1,PRKACA,PTEN,TGFB1,VEGFA
Extrinsic Prothrombin Activation Pathway	1.32	0.111	-	F3,TFPI
Glycolysis I	1.31	0.0714	-	ALDOC,PFKM,TPI1

## Sheet: Table S4
Table S4. Significant canonical pathways of canine MDMs infected with M. intracellulare for 72 h.
Ingenuity Canonical Pathways	-log(p-value)	Ratio	z-score	Molecules
Neuroinflammation Signaling Pathway	20	0.137	0.316	BACE1,BCL2,BIRC3,BIRC5,CCL3,CCL5,CD40,CD80,CD86,CXCL10,CXCL8,CYBB,FASLG,GAD2,GLUL,HLA-DRB1,HMGB1,HMOX1,ICAM1,IFNA5,IFNA6,IFNA7,IFNA8,IL10,IL18,IL1B,IL6,JAK1,MAPK1,NCF2,NFKB1,PIK3C3,PPP3CA,PSEN2,PSENEN,PTGS2,TGFB1,TLR1,TLR2,TLR4,TLR7,TYROBP,XIAP
Communication between Innate and Adaptive Immune Cells	18.7	0.258	-	CCL3,CCL4,CCL5,CD28,CD40,CD80,CD86,CSF2,CXCL10,CXCL8,HLA-DRB1,IFNA5,IL10,IL15,IL18,IL1B,IL1RN,IL33,IL6,TLR1,TLR2,TLR4,TLR7,TNFSF13,TNFSF13B
Hepatic Fibrosis Signaling Pathway	18.6	0.119	2.412	BCL2,CCL3,CCL5,CCND1,CD40,CDC42,COL1A1,COL1A2,CXCL8,CYBB,EDN1,FTH1,FTL,FZD6,GNAI2,HIF1A,HRAS,ICAM1,IL18,IL1B,IL1RN,IL33,JAK1,KDR,LEPR,MAP2K2,MAPK1,NCF2,NFKB1,NRAS,PDGFA,PIK3C3,PPARG,PRKCD,PTEN,RAC1,RHOA,SDHB,SERPINE1,TCF4,TFRC,TGFB1,TIMP1,TLR4,VEGFA
Role of Hypercytokinemia/hyperchemokinemia in the Pathogenesis of Influenza	16.5	0.395	-	CCL3,CCL4,CCL5,CCR1,CCR5,CXCL10,CXCL8,IFNA5,IFNA6,IFNA7,IFNA8,IL15,IL18,IL1B,IL1RN,IL33,IL6
EIF2 Signaling	16.3	0.145	0.626	ACTB,BCL2,CCND1,EIF1,EIF4A1,HRAS,MAP2K2,MAPK1,NRAS,PIK3C3,PPP1CC,RPL10A,RPL14,RPL18,RPL21,RPL26,RPL27,RPL27A,RPL3,RPL32,RPL4,RPL7A,RPLP0,RPS14,RPS15A,RPS17,RPS18,RPS27,RPS27A,RPS6,SREBF1,VEGFA,XIAP
Glucocorticoid Receptor Signaling	16.3	0.117	-	ACTB,ANXA1,AR,BCL2,BCL2L1,CCL13,CCL3,CCL5,CD163,CSF2,CXCL8,FCGR1A,HMGB1,HRAS,HSP90B1,HSPA4,ICAM1,IL10,IL1B,IL1RN,IL6,JAK1,KRT10,KRT14,KRT19,MAP2K2,MAPK1,NFKB1,NR3C1,NRAS,PIK3C3,PPP3CA,PTGS2,RAC1,SERPINE1,SLPI,TAF12,TAF13,TAF9,TGFB1
Altered T Cell and B Cell Signaling in Rheumatoid Arthritis	16	0.244	-	CD28,CD40,CD80,CD86,CSF2,FASLG,HLA-DRB1,IL10,IL15,IL18,IL1B,IL1RN,IL33,IL6,NFKB1,TGFB1,TLR1,TLR2,TLR4,TLR7,TNFSF13,TNFSF13B
Hepatic Fibrosis / Hepatic Stellate Cell Activation	15.9	0.158	-	BCL2,CCL5,CCR5,CD40,COL1A1,COL1A2,COL4A5,CXCL8,EDN1,FASLG,HGF,ICAM1,IL10,IL1B,IL6,KDR,LEPR,MET,MYH2,MYH3,MYH8,MYH9,NFKB1,PDGFA,SERPINE1,TGFB1,TIMP1,TIMP2,TLR4,VEGFA
Role of Pattern Recognition Receptors in Recognition of Bacteria and Viruses	15.5	0.175	0.535	C5AR1,CCL5,CSF2,CXCL8,FASLG,IFNA5,IFNA8,IL10,IL15,IL18,IL1B,IL33,IL6,MAPK1,NFKB1,OAS2,OAS3,PIK3C3,PRKCD,RNASEL,TGFB1,TLR1,TLR2,TLR4,TLR7,TNFSF13,TNFSF13B
TREM1 Signaling	14.1	0.25	0.688	CCL3,CCL7,CD40,CD86,CSF2,CXCL8,ICAM1,IL10,IL18,IL1B,IL6,MAPK1,NFKB1,TLR1,TLR2,TLR4,TLR7,TREM1,TYROBP
Atherosclerosis Signaling	13.6	0.181	-	APOC1,APOC2,CD36,CD40,COL1A1,COL1A2,CXCL8,F3,ICAM1,IL18,IL1B,IL1RN,IL33,IL6,LYZ,NFKB1,PDGFA,PLA2G7,S100A8,SERPINA1,TGFB1,TNFRSF12A,TNFRSF14
Role of Macrophages, Fibroblasts and Endothelial Cells in Rheumatoid Arthritis	13.5	0.11	-	C5AR1,CCL5,CCND1,CSF2,CXCL8,FCGR1A,FZD6,HRAS,ICAM1,IL10,IL15,IL18,IL1B,IL1RN,IL33,IL6,IL6ST,MAP2K2,MAPK1,NFKB1,NRAS,PDGFA,PIK3C3,PPP3CA,PRKCD,RAC1,RHOA,TCF4,TGFB1,TLR1,TLR2,TLR4,TLR7,TNFSF13B,VEGFA
IL-8 Signaling	13.3	0.137	1.043	ANGPT2,BCL2,BCL2L1,CCND1,CDC42,CDH1,CXCL8,CYBB,GNAI2,GNAS,GNB1,GNG10,HMOX1,HRAS,ICAM1,KDR,MAP2K2,MAPK1,NCF2,NFKB1,NRAS,PIK3C3,PRKCD,PTGS2,RAC1,RHOA,VASP,VEGFA
Colorectal Cancer Metastasis Signaling	13	0.12	0.378	BCL2L1,BIRC5,CASP9,CCND1,CDC42,CDH1,FZD6,GNAS,GNB1,GNG10,HRAS,IL6,IL6ST,JAK1,MAP2K2,MAPK1,MMP12,NFKB1,NRAS,PIK3C3,PTGER2,PTGS2,RAC1,RHOA,TCF4,TGFB1,TLR1,TLR2,TLR4,TLR7,VEGFA
Systemic Lupus Erythematosus In B Cell Signaling Pathway	12.8	0.114	0.707	BCL2,BCL2L1,CCND1,CD40,CSF2,CXCL8,FASLG,HRAS,IFNA5,IFNA6,IFNA7,IFNA8,IL10,IL15,IL18,IL1B,IL33,IL6,IL6ST,JAK1,MAP2K2,MAPK1,NFKB1,NRAS,PIK3C3,PPP3CA,PRKCD,RAC1,TGFB1,TLR7,TNFSF13,TNFSF13B
IL-12 Signaling and Production in Macrophages	12	0.162	-	APOC1,APOC2,CD40,IFNA5,IFNA6,IFNA7,IFNA8,IL10,IL18,LYZ,MAP2K2,MAPK1,NFKB1,PIK3C3,PPARG,PRKCD,RAB7A,S100A8,SERPINA1,TGFB1,TLR2,TLR4
HMGB1 Signaling	12	0.145	2.183	CDC42,CSF2,CXCL8,FASLG,HMGB1,HRAS,ICAM1,IL15,IL18,IL1B,IL33,IL6,MAP2K2,MAPK1,NFKB1,NRAS,PIK3C3,RAC1,RHOA,SERPINE1,TGFB1,TLR4,TNFSF13,TNFSF13B
Pancreatic Adenocarcinoma Signaling	11.9	0.18	1	BCL2,BCL2L1,BIRC5,BRCA2,CASP9,CCND1,CDC42,CDKN2B,HMOX1,JAK1,MAP2K2,MAPK1,MDM2,NFKB1,PIK3C3,PTGS2,RAC1,RAD51,TGFB1,VEGFA
Crosstalk between Dendritic Cells and Natural Killer Cells	11.6	0.2	-0.243	ACTB,CD28,CD40,CD80,CD86,CSF2,FASLG,HLA-DRB1,IFNA5,IL15,IL18,IL2RB,IL2RG,IL6,NFKB1,TLR4,TLR7,TYROBP
Agranulocyte Adhesion and Diapedesis	11.3	0.129	-	ACTB,C5AR1,CCL13,CCL27,CCL3,CCL4,CCL5,CCL7,CCL8,CD34,CXCL10,CXCL8,EZR,GNAI2,ICAM1,IL18,IL1B,IL1RN,IL33,MMP12,MYH2,MYH3,MYH8,MYH9,PODXL
Dendritic Cell Maturation	11	0.13	0.816	CD40,CD80,CD86,COL1A1,COL1A2,CSF2,FCGR1A,HLA-DRB1,ICAM1,IFNA5,IL10,IL15,IL18,IL1B,IL1RN,IL33,IL6,LEPR,MAPK1,NFKB1,PIK3C3,TLR2,TLR4,TYROBP
Role of Cytokines in Mediating Communication between Immune Cells	10.8	0.259	-	CSF2,CXCL8,IFNA5,IFNA6,IFNA7,IFNA8,IL10,IL15,IL18,IL1B,IL1RN,IL33,IL6,TGFB1
Molecular Mechanisms of Cancer	10.6	0.0877	-	ATM,BCL2,BCL2L1,BID,BIRC3,BMP4,BRCA1,CASP9,CCND1,CDC42,CDH1,CDKN2B,DIABLO,FASLG,FZD6,GNAI2,GNAS,HIF1A,HIPK2,HRAS,JAK1,MAP2K2,MAPK1,MDM2,NFKB1,NRAS,PIK3C3,PRKCD,PSEN2,PSENEN,RAC1,RHOA,TCF4,TGFB1,XIAP
Amyotrophic Lateral Sclerosis Signaling	10.3	0.17	0.728	BCL2,BCL2L1,BID,BIRC3,CASP12,CASP9,CAT,CCS,GLUL,GPX1,GRIK5,PIK3C3,PPP3CA,RAC1,SOD1,SSR4,VEGFA,XIAP
Cardiac Hypertrophy Signaling (Enhanced)	9.69	0.0762	1.567	APEX1,ATP2A2,CSF2,CXCL8,CYBB,EDN1,FASLG,FZD6,GNAI2,GNAS,GNB1,HRAS,HSPB1,IL13RA2,IL15,IL18,IL1B,IL2RB,IL2RG,IL33,IL6,IL6ST,MAP2K2,MAPK1,NFKB1,NKX2-5,NRAS,PDE6D,PIK3C3,PPP3CA,PRKCD,PTEN,PTGS2,RHOA,RPS6,TGFB1,TNFSF13,TNFSF13B
Systemic Lupus Erythematosus Signaling	9.57	0.107	-	CD28,CD40,CD80,CD86,CREM,FCGR1A,HRAS,IFNA5,IFNA6,IFNA7,IFNA8,IL10,IL18,IL1B,IL1RN,IL33,IL6,LSM4,LSM7,MAPK1,NRAS,PIK3C3,SNRPB2,TLR7,TNFSF13B
Renal Cell Carcinoma Signaling	9.18	0.183	1	CDC42,HGF,HIF1A,HRAS,MAP2K2,MAPK1,MET,NRAS,PIK3C3,RAC1,RPS27A,SLC2A1,TGFB1,VEGFA,VHL
Th1 and Th2 Activation Pathway	9.16	0.122	-	CCR1,CCR5,CD274,CD28,CD40,CD80,CD86,HLA-DRB1,ICAM1,IL10,IL18,IL2RB,IL2RG,IL33,IL6,JAK1,NFKB1,PIK3C3,PSEN2,PSENEN,TGFB1
Production of Nitric Oxide and Reactive Oxygen Species in Macrophages	8.95	0.113	-0.218	APOC1,APOC2,ARG2,CAT,CDC42,CYBA,CYBB,JAK1,LYZ,MAPK1,NCF2,NFKB1,PIK3C3,PPP1CC,PPP2CA,PRKCD,RAC1,RHOA,S100A8,SERPINA1,TLR2,TLR4
LXR/RXR Activation	8.94	0.141	-2.183	APOC1,APOC2,ARG2,CCL7,CD36,IL18,IL1B,IL1RN,IL33,IL6,LYZ,NFKB1,PTGS2,S100A8,SAA1,SERPINA1,SREBF1,TLR4
Apoptosis Signaling	8.92	0.162	-1	BCL2,BCL2L1,BID,BIRC3,CASP12,CASP2,CASP9,DIABLO,FASLG,HRAS,HTRA2,MAP2K2,MAPK1,NFKB1,NRAS,XIAP
T Cell Exhaustion Signaling Pathway	8.84	0.117	-0.243	CD274,CD28,CD80,CD86,HLA-DRB1,HRAS,IFNA5,IFNA6,IFNA7,IFNA8,IL10,IL6,JAK1,KDR,MAPK1,NRAS,PIK3C3,PPP2CA,TGFB1,TNFRSF14,VEGFA
Tight Junction Signaling	8.56	0.119	-	ACTB,CDC42,EPB41,MYH2,MYH3,MYH8,MYH9,NECTIN1,NFKB1,OCLN,PPP2CA,PTEN,RAC1,RHOA,TGFB1,TJP1,TJP2,TJP3,VASP,YBX3
Th2 Pathway	8.51	0.132	0.535	CCR1,CCR5,CD28,CD40,CD80,CD86,HLA-DRB1,ICAM1,IL10,IL2RB,IL2RG,IL33,JAK1,NFKB1,PIK3C3,PSEN2,PSENEN,TGFB1
Role of Osteoblasts, Osteoclasts and Chondrocytes in Rheumatoid Arthritis	8.41	0.102	-	ADAM17,BCL2,BIRC3,BMP4,CALCR,CASP9,COL1A1,CSF2,CTSK,FZD6,IL10,IL18,IL1B,IL1RN,IL33,IL6,MAPK1,NFKB1,PIK3C3,PPP3CA,TCF4,TGFB1,XIAP
Prostate Cancer Signaling	8.26	0.158	-	AR,BCL2,CASP9,CCND1,GSTP1,HRAS,HSP90B1,MAP2K2,MAPK1,MDM2,NFKB1,NRAS,PIK3C3,PTEN,SRD5A1
IL-6 Signaling	8.25	0.136	2.668	ABCB1,COL1A1,CXCL8,HRAS,HSPB1,IL18,IL1B,IL1RN,IL33,IL6,IL6ST,MAP2K2,MAPK1,NFKB1,NRAS,PIK3C3,VEGFA
Clathrin-mediated Endocytosis Signaling	8.13	0.107	-	ACTB,AP2M1,AP3M1,APOC1,APOC2,CDC42,LYZ,MDM2,MET,PDGFA,PIK3C3,PPP3CA,RAB11A,RAB4B,RAB7A,RAC1,RPS27A,S100A8,SERPINA1,TFRC,VEGFA
Acute Phase Response Signaling	8	0.11	1	FTL,HMOX1,HNRNPK,HRAS,IL18,IL1B,IL1RN,IL33,IL6,IL6ST,MAP2K2,MAPK1,NFKB1,NR3C1,NRAS,SAA1,SERPINA1,SERPINE1,TCF4,VWF
Pathogenesis of Multiple Sclerosis	7.9	0.667	-	CCL3,CCL4,CCL5,CCR1,CCR5,CXCL10
IL-10 Signaling	7.89	0.178	-	ARG2,CCR1,CCR5,HMOX1,IL10,IL18,IL1B,IL1RN,IL33,IL6,JAK1,MAPK1,NFKB1
Aryl Hydrocarbon Receptor Signaling	7.87	0.121	0.302	ALDH1A1,ALDH1A2,ATM,CCND1,CTSD,CYP1B1,FASLG,GSTA4,GSTP1,HSP90B1,HSPB1,IL1B,IL6,MAPK1,MDM2,MGST3,NFKB1,TGFB1
Role of PKR in Interferon Induction and Antiviral Response	7.79	0.136	-0.5	BID,CASP9,FASLG,FCGR1A,HMGB1,HSP90B1,HSPA4,IFNA8,IL18,IL1B,JAK1,MAPK1,NFKB1,NPM1,PDGFA,TLR4
IL-15 Signaling	7.74	0.173	1.387	BCL2L1,CSF2,CXCL8,HRAS,IL15,IL2RB,IL2RG,JAK1,MAP2K2,MAPK1,NFKB1,NRAS,PIK3C3
STAT3 Pathway	7.69	0.125	0.277	BCL2,HGF,HRAS,IGF2R,IL13RA2,IL1B,IL2RB,IL2RG,IL6ST,KDR,MAP2K2,MAPK1,NRAS,PIM1,RAC1,TGFB1,VEGFA
Th1 Pathway	7.58	0.131	1.069	CCR5,CD274,CD28,CD40,CD80,CD86,HLA-DRB1,ICAM1,IL10,IL18,IL6,JAK1,NFKB1,PIK3C3,PSEN2,PSENEN
fMLP Signaling in Neutrophils	7.52	0.13	1.291	CDC42,CYBB,GNAI2,GNAS,GNB1,GNG10,HRAS,MAP2K2,MAPK1,NCF2,NFKB1,NRAS,PIK3C3,PPP3CA,PRKCD,RAC1
Role of IL-17F in Allergic Inflammatory Airway Diseases	7.48	0.238	2.333	CCL4,CCL7,CSF2,CXCL10,CXCL8,IL1B,IL6,MAP2K2,MAPK1,NFKB1
Role of PI3K/AKT Signaling in the Pathogenesis of Influenza	7.44	0.182	-0.302	CASP9,CCL5,CCR5,GNAI2,IFNA5,IFNA6,IFNA7,IFNA8,MAP2K2,MAPK1,NFKB1,PIK3C3
mTOR Signaling	7.38	0.0972	1.155	CDC42,EIF4A1,FKBP1A,HIF1A,HMOX1,HRAS,MAPK1,NRAS,PIK3C3,PPP2CA,PRKCD,RAC1,RHOA,RPS14,RPS15A,RPS17,RPS18,RPS27,RPS27A,RPS6,VEGFA
Osteoarthritis Pathway	7.31	0.0963	0.943	CASP12,CASP2,CASP9,CXCL8,FZD6,H19,HIF1A,HMGB1,IL1B,MMP12,NFKB1,PPARD,PPARG,PTGS2,RAC1,S100A8,TCF4,TGFB1,TLR2,TLR4,VEGFA
Senescence Pathway	7.29	0.0857	1.225	ATM,CAT,CCND1,CDKN2B,CXCL8,DLD,HIPK2,HRAS,IFNA8,IL6,MAP2K2,MAPK1,MDM2,NFKB1,NRAS,PIK3C3,PPP2CA,PPP3CA,PTEN,SAA1,SERPINE1,TGFB1,TLR2,VHL
Leukocyte Extravasation Signaling	7.16	0.0985	1.606	ACTB,ARHGAP35,CDC42,CYBA,CYBB,DLC1,EZR,GNAI2,ICAM1,MAP2K2,MAPK1,MMP12,NCF2,PIK3C3,PRKCD,RAC1,RHOA,TIMP1,TIMP2,VASP
Differential Regulation of Cytokine Production in Macrophages and T Helper Cells by IL-17A and IL-17F	7.03	0.389	-	CCL3,CCL4,CCL5,CSF2,IL10,IL1B,IL6
Xenobiotic Metabolism Signaling	7	0.0828	-	ABCB1,ALDH1A1,ALDH1A2,CAT,CYP1B1,FTL,GSTA4,GSTP1,HMOX1,HRAS,HSP90B1,IL1B,IL6,MAOA,MAP2K2,MAPK1,MGST3,NFKB1,NRAS,PIK3C3,PPP2CA,PRKCD,SULT1A1,SULT1B1
NRF2-mediated Oxidative Stress Response	6.97	0.101	-0.577	ABCC1,ABCC4,ACTB,CAT,DNAJA1,FTH1,FTL,GSTA4,GSTP1,HMOX1,HRAS,MAP2K2,MAPK1,MGST3,NRAS,PIK3C3,PRDX1,PRKCD,SOD1
LPS/IL-1 Mediated Inhibition of RXR Function	6.95	0.0917	1	ABCB1,ABCC4,ALDH1A1,ALDH1A2,APOC1,APOC2,CAT,CPT1A,GSTA4,GSTP1,IL18,IL1B,IL1RN,IL33,LIPC,MAOA,MGST3,SREBF1,SULT1A1,SULT1B1,TLR4
Epithelial Adherens Junction Signaling	6.89	0.11	-	ACTB,CDC42,CDH1,CDH2,HGF,HRAS,MET,MYH2,MYH3,MYH8,MYH9,NECTIN1,NRAS,PTEN,RAC1,RHOA,TCF4
ILK Signaling	6.86	0.099	1.886	ACTB,CCND1,CDC42,CDH1,HIF1A,MAPK1,MYH2,MYH3,MYH8,MYH9,NACA,NFKB1,PIK3C3,PPP2CA,PTEN,PTGS2,RAC1,RHOA,VEGFA
Regulation of the Epithelial-Mesenchymal Transition Pathway	6.86	0.099	-	ADAM17,CDH1,CDH2,FZD6,HGF,HIF1A,HRAS,JAK1,MAP2K2,MAPK1,MET,NFKB1,NRAS,PIK3C3,PSEN2,PSENEN,RHOA,TCF4,TGFB1
PPAR Signaling	6.85	0.135	-1.604	HRAS,HSP90B1,IL18,IL1B,IL1RN,IL33,MAP2K2,MAPK1,NFKB1,NRAS,PDGFA,PPARD,PPARG,PTGS2
Graft-versus-Host Disease Signaling	6.79	0.204	-	CD28,CD80,CD86,FASLG,HLA-DRB1,IL18,IL1B,IL1RN,IL33,IL6
Death Receptor Signaling	6.71	0.143	-1.387	ACTB,BCL2,BID,BIRC3,CASP2,CASP9,DIABLO,FASLG,HSPB1,HTRA2,NFKB1,PARP4,XIAP
Ovarian Cancer Signaling	6.69	0.113	1.134	BCL2,BRCA1,BRCA2,CCND1,EDN1,FZD6,HRAS,MAP2K2,MAPK1,NRAS,PIK3C3,PTEN,PTGS2,RAD51,TCF4,VEGFA
NF-κB Signaling	6.64	0.101	0.471	BMP4,CD40,HRAS,IGF2R,IL18,IL1B,IL1RN,IL33,KDR,NFKB1,NRAS,PIK3C3,TLR1,TLR2,TLR4,TLR7,TNFSF13B,UBE2N
PI3K/AKT Signaling	6.6	0.1	0.535	BCL2,BCL2L1,CCND1,HRAS,HSP90B1,IL13RA2,IL2RB,IL2RG,IL6ST,JAK1,MAP2K2,MAPK1,MDM2,NFKB1,NRAS,PPP2CA,PTEN,PTGS2
Hepatic Cholestasis	6.58	0.095	-	ABCB1,ABCC1,CSF2,CXCL8,FASLG,IL15,IL18,IL1B,IL1RN,IL33,IL6,NFKB1,PRKCD,SREBF1,TGFB1,TJP2,TLR4,TNFSF13,TNFSF13B
Melanoma Signaling	6.54	0.192	0.378	CCND1,CDH1,HRAS,MAP2K2,MAPK1,MDM2,MITF,NRAS,PIK3C3,PTEN
Cancer Drug Resistance By Drug Efflux	6.53	0.169	-	ABCB1,ABCC1,ABCG2,HRAS,MAP2K2,MAPK1,MDM2,NFKB1,NRAS,PTEN,PTGS2
Granulocyte Adhesion and Diapedesis	6.53	0.0989	-	C5AR1,CCL13,CCL27,CCL3,CCL4,CCL5,CCL7,CCL8,CXCL10,CXCL8,EZR,GNAI2,ICAM1,IL18,IL1B,IL1RN,IL33,MMP12
PTEN Signaling	6.49	0.117	-0.258	BCL2,BCL2L1,CASP9,CCND1,CDC42,FASLG,HRAS,IGF2R,KDR,MAP2K2,MAPK1,NFKB1,NRAS,PTEN,RAC1
IL-17 Signaling	6.48	0.15	-	CXCL10,CXCL8,HRAS,IL6,JAK1,MAP2K2,MAPK1,NFKB1,NRAS,PIK3C3,PTGS2,TIMP1
Estrogen Receptor Signaling	6.46	0.0751	0	ARG2,BCL2,CCND1,DDX5,GNAI2,GNAS,GNB1,HIF1A,HRAS,HSP90B1,IGF2R,JAK1,LEPR,MAP2K2,MAPK1,MED21,MMP12,NFKB1,NR3C1,NRAS,PIK3C3,PRKCD,PTEN,RHOA,VEGFA
PEDF Signaling	6.36	0.146	1.732	BCL2,BCL2L1,FASLG,HRAS,MAPK1,NFKB1,NRAS,PIK3C3,PPARG,RAC1,RHOA,TCF4
Apelin Adipocyte Signaling Pathway	6.36	0.146	-0.577	CAT,CLIC2,CYBB,GNAI2,GPX1,GPX8,GSTP1,HIF1A,MAPK1,MGST3,NCF2,SOD1
HIF1α Signaling	6.3	0.122	-	APEX1,EDN1,HIF1A,HRAS,LDHB,MAPK1,MDM2,MMP12,NRAS,PIK3C3,SLC2A1,SLC2A8,VEGFA,VHL
Fcγ Receptor-mediated Phagocytosis in Macrophages and Monocytes	6.23	0.13	1.387	ACTB,CDC42,CSF2,EZR,FCGR1A,HMOX1,MAPK1,PIP5K1A,PRKCD,PTEN,RAB11A,RAC1,VASP
Sertoli Cell-Sertoli Cell Junction Signaling	6.15	0.0933	-	ACTB,CDC42,CDH1,EPB41,GUCY1B1,HRAS,MAP2K2,MAPK1,NECTIN1,NRAS,OCLN,PTEN,RAC1,SPTB,TJP1,TJP2,TJP3,YBX3
Mouse Embryonic Stem Cell Pluripotency	6.08	0.126	1.941	BMP4,FZD6,HRAS,ID3,IL6ST,JAK1,LIFR,MAP2K2,MAPK1,NRAS,PIK3C3,TCF4,XIAP
T Helper Cell Differentiation	5.95	0.149	-	CD28,CD40,CD80,CD86,HLA-DRB1,IL10,IL18,IL2RG,IL6,IL6ST,TGFB1
Ephrin B Signaling	5.95	0.149	1	CDC42,EFNB2,GNAI2,GNAS,GNB1,GNG10,HNRNPK,HRAS,MAPK1,RAC1,RHOA
Hypoxia Signaling in the Cardiovascular System	5.95	0.149	0.816	ATM,EDN1,HIF1A,HSP90B1,MDM2,PTEN,UBE2N,UBE2S,UBE2V2,VEGFA,VHL
Cholecystokinin/Gastrin-mediated Signaling	5.9	0.113	1.155	CDC42,CREM,HRAS,IL18,IL1B,IL1RN,IL33,MAP2K2,MAPK1,NRAS,PRKCD,PTGS2,RAC1,RHOA
Regulation of eIF4 and p70S6K Signaling	5.9	0.0994	0.378	EIF1,EIF4A1,EIF4EBP3,HRAS,MAP2K2,MAPK1,NRAS,PIK3C3,PPP2CA,RPS14,RPS15A,RPS17,RPS18,RPS27,RPS27A,RPS6
Induction of Apoptosis by HIV1	5.86	0.164	-0.632	BCL2,BCL2L1,BID,BIRC3,CASP9,DIABLO,FASLG,HTRA2,NFKB1,XIAP
Sumoylation Pathway	5.79	0.119	0.707	AR,CDC42,CDH1,FASLG,MDM2,NFKB1,NR3C1,RAC1,RAN,RCC1,RHOA,SUMO2,XIAP
Toll-like Receptor Signaling	5.77	0.143	0	IL18,IL1B,IL1RN,IL33,MAPK1,NFKB1,RPS27A,TLR1,TLR2,TLR4,TLR7
Adrenomedullin signaling pathway	5.77	0.0878	1.213	ADM,BCL2,GNAS,GUCY1B1,HIF1A,HRAS,IL18,IL1B,IL1RN,IL33,MAP2K2,MAPK1,NFKB1,NRAS,PIK3C3,PPARG,SLC39A7,TFAP2B
Systemic Lupus Erythematosus In T Cell Signaling Pathway	5.75	0.0706	2.041	CASP12,CASP2,CASP9,CD28,CD80,CD86,CDC42,CREM,EZR,FASLG,GNAI2,HLA-DRB1,HRAS,IL10,IL6,LEPR,MAP2K2,MAPK1,NRAS,PIK3C3,PPP2CA,PPP3CA,RAC1,RHOA
Role of NFAT in Regulation of the Immune Response	5.69	0.0909	0.775	CD28,CD80,CD86,FCER1A,FCGR1A,GNAI2,GNAS,GNB1,GNG10,HLA-DRB1,HRAS,MAP2K2,MAPK1,NFKB1,NRAS,PIK3C3,PPP3CA
Type I Diabetes Mellitus Signaling	5.66	0.116	1.414	BCL2,BID,CASP9,CD28,CD80,CD86,FASLG,GAD2,HLA-DRB1,IL1B,JAK1,MAPK1,NFKB1
HGF Signaling	5.57	0.114	1.155	CCND1,CDC42,HGF,HRAS,IL6,MAP2K2,MAPK1,MET,NRAS,PIK3C3,PRKCD,PTGS2,RAC1
p53 Signaling	5.51	0.122	-0.632	ATM,BCL2,BCL2L1,BIRC5,BRCA1,CCND1,HIF1A,HIPK2,MDM2,PIK3C3,PTEN,ST13
Chemokine Signaling	5.39	0.131	0.905	CCL13,CCL4,CCL5,CCL7,CCR5,GNAI2,HRAS,MAP2K2,MAPK1,NRAS,RHOA
Role of Tissue Factor in Cancer	5.36	0.109	-	BCL2L1,CDC42,CSF2,CXCL8,F3,HRAS,IL1B,MAPK1,NRAS,PIK3C3,PTEN,RAC1,VEGFA
Phagosome Maturation	5.32	0.0949	-	ATP6V0E1,CANX,CTSA,CTSC,CTSD,CTSK,CTSS,CYBB,DYNLRB1,HLA-DRB1,NCF2,PIK3C3,PRDX1,RAB7A,TAP1
GM-CSF Signaling	5.24	0.141	0.707	BCL2L1,CCND1,CSF2,HRAS,MAP2K2,MAPK1,NRAS,PIK3C3,PIM1,PPP3CA
VEGF Signaling	5.2	0.114	0.905	ACTB,BCL2,BCL2L1,EIF1,HIF1A,HRAS,KDR,MAP2K2,MAPK1,NRAS,PIK3C3,VEGFA
HOTAIR Regulatory Pathway	5.19	0.0926	0.775	AR,CDH1,COL1A1,COL1A2,ICAM1,MDM2,MET,MMP12,NFKB1,PIK3C3,PTEN,TCF4,TGFB1,TLR4,XIAP
Small Cell Lung Cancer Signaling	5.08	0.135	1.667	BCL2,BCL2L1,BID,CASP9,CCND1,CDKN2B,NFKB1,PIK3C3,PTEN,PTGS2
AMPK Signaling	5.07	0.0783	0.775	ACTB,AK1,AK6,CCND1,CPT1A,GNAS,MAPK1,PFKM,PIK3C3,PPP2CA,RAB11A,RAB1A,RAB22A,RAB27A,RAB2A,RAB7A,RAB8A,SLC2A1
Tec Kinase Signaling	5.03	0.0898	0.333	ACTB,CDC42,FASLG,FCER1A,GNAI2,GNAS,GNB1,GNG10,JAK1,NFKB1,PIK3C3,PRKCD,RAC1,RHOA,TLR4
Mitochondrial Dysfunction	5.02	0.0851	-	BACE1,BCL2,CASP9,CAT,COX17,COX8A,CPT1A,CYB5A,HTRA2,MAOA,NDUFB6,PRDX3,PSEN2,PSENEN,SDHB,VDAC3
Macropinocytosis Signaling	4.97	0.132	1.414	CDC42,HGF,HRAS,MET,NRAS,PDGFA,PIK3C3,PRKCD,RAC1,RHOA
Differential Regulation of Cytokine Production in Intestinal Epithelial Cells by IL-17A and IL-17F	4.95	0.261	-	CCL3,CCL4,CCL5,CSF2,IL10,IL1B
Endometrial Cancer Signaling	4.89	0.145	0	CASP9,CCND1,CDH1,HRAS,MAP2K2,MAPK1,NRAS,PIK3C3,PTEN
Rac Signaling	4.79	0.104	0.577	CDC42,CYBB,HRAS,MAP2K2,MAPK1,NCF2,NFKB1,NRAS,PIK3C3,PIP5K1A,RAC1,RHOA
Bladder Cancer Signaling	4.78	0.113	-0.447	CCND1,CDH1,CXCL8,DAPK1,HRAS,MAP2K2,MAPK1,MDM2,MMP12,NRAS,VEGFA
iCOS-iCOSL Signaling in T Helper Cells	4.75	0.103	1.508	CD28,CD40,CD80,CD86,HLA-DRB1,IL2RB,IL2RG,NFKB1,PIK3C3,PPP3CA,PTEN,RAC1
Thyroid Cancer Signaling	4.72	0.123	0	CCND1,CDH1,CXCL8,HRAS,MAP2K2,MAPK1,NRAS,PIK3C3,PTEN,TCF4
Actin Cytoskeleton Signaling	4.7	0.0766	1.5	ACTB,ARHGAP35,CDC42,EZR,HRAS,MAP2K2,MAPK1,MYH2,MYH3,MYH8,MYH9,NRAS,PDGFA,PIK3C3,PIP5K1A,RAC1,RHOA
CCR5 Signaling in Macrophages	4.7	0.111	0.707	CCL3,CCL4,CCL5,CCR5,FASLG,GNAI2,GNAS,GNB1,GNG10,MAPK1,PRKCD
LPS-stimulated MAPK Signaling	4.68	0.122	0.632	CDC42,HRAS,MAP2K2,MAPK1,NFKB1,NRAS,PIK3C3,PRKCD,RAC1,TLR4
Glioma Signaling	4.68	0.102	0.333	CCND1,CDKN2B,HRAS,IGF2R,MAP2K2,MAPK1,MDM2,NRAS,PDGFA,PIK3C3,PRKCD,PTEN
Signaling by Rho Family GTPases	4.67	0.0732	0.775	ACTB,CDC42,CDH1,CDH2,CYBB,EZR,GNAI2,GNAS,GNB1,GNG10,MAP2K2,MAPK1,NCF2,NFKB1,PIK3C3,PIP5K1A,RAC1,RHOA
Autoimmune Thyroid Disease Signaling	4.66	0.157	-	CD28,CD40,CD80,CD86,FASLG,HLA-DRB1,IL10,TSHR
Myc Mediated Apoptosis Signaling	4.66	0.157	-1.414	BCL2,BCL2L1,BID,CASP2,CASP9,FASLG,MDM2,NFKB1
Natural Killer Cell Signaling	4.63	0.0792	1	CDC42,COL1A1,COL1A2,FASLG,HRAS,HSPA4,IL15,IL18,IL2RB,MAP2K2,MAPK1,NFKB1,NRAS,PIK3C3,RAC1,TYROBP
Endothelin-1 Signaling	4.61	0.0788	0.5	CASP12,CASP2,CASP9,EDN1,GNAI2,GNAS,GUCY1B1,HMOX1,HRAS,MAPK1,NRAS,PIK3C3,PLA2G7,PRKCD,PTGER2,PTGS2
Necroptosis Signaling Pathway	4.58	0.087	0	BIRC3,CYBB,DAPK1,FASLG,FKBP1A,GLUL,IFNA8,JAK1,MDM2,PPP3CA,PYGL,TIMM8A,TLR4,VDAC3
Sirtuin Signaling Pathway	4.55	0.0648	-0.535	APEX1,ARG2,CDH1,CPT1A,CXCL8,ESRRA,GOT2,HIF1A,LDHB,MAPK1,NDRG1,NDUFB6,NFKB1,PFKM,PPARG,SDHB,SLC2A1,SOD1,SREBF1,TIMM8A,VDAC3
ErbB4 Signaling	4.5	0.13	1.134	ADAM17,HRAS,MAP2K2,MAPK1,NRAS,PIK3C3,PRKCD,PSEN2,PSENEN
SPINK1 General Cancer Pathway	4.5	0.13	0.333	HRAS,IL6,JAK1,MAP2K2,MAPK1,MT1E,MT4,NRAS,PIK3C3
Gαq Signaling	4.43	0.0843	-0.302	CALCR,CDC42,GNAS,GNB1,GNG10,HMOX1,MAP2K2,MAPK1,NFKB1,PIK3C3,PPP3CA,PRKCD,RAC1,RHOA
Phagosome Formation	4.43	0.096	-	C5AR1,CDC42,FCER1A,FCGR1A,PIK3C3,PRKCD,RAC1,RHOA,TLR1,TLR2,TLR4,TLR7
α-Adrenergic Signaling	4.42	0.104	-0.333	GNAI2,GNAS,GNB1,GNG10,HRAS,MAP2K2,MAPK1,NRAS,PRKCD,PYGL,SLC8A1
PD-1, PD-L1 cancer immunotherapy pathway	4.38	0.103	-0.632	BCL2L1,CD274,CD28,CD80,HLA-DRB1,IL2RB,IL2RG,JAK1,PIK3C3,PTEN,TGFB1
Glioblastoma Multiforme Signaling	4.31	0.0824	1.387	CCND1,CDC42,FZD6,HRAS,MAP2K2,MAPK1,MDM2,NRAS,PDGFA,PIK3C3,PRKCD,PTEN,RAC1,RHOA
CNTF Signaling	4.29	0.14	1.414	HRAS,IL6ST,JAK1,LIFR,MAP2K2,MAPK1,NRAS,PIK3C3
Role of IL-17A in Arthritis	4.29	0.14	-	CCL5,CCL7,CXCL8,MAP2K2,MAPK1,NFKB1,PIK3C3,PTGS2
CCR3 Signaling in Eosinophils	4.29	0.093	0.707	GNAI2,GNAS,GNB1,GNG10,HRAS,MAP2K2,MAPK1,NRAS,PIK3C3,PRKCD,RAC1,RHOA
Regulation of IL-2 Expression in Activated and Anergic T Lymphocytes	4.28	0.11	-	CD28,CD80,HRAS,MAP2K2,MAPK1,NFKB1,NRAS,PPP3CA,RAC1,TGFB1
Endocannabinoid Cancer Inhibition Pathway	4.28	0.0867	-0.277	CASP12,CASP2,CASP9,CCND1,CDH1,GNAI2,HIF1A,MAP2K2,MAPK1,PIK3C3,RHOA,TCF4,VEGFA
Oncostatin M Signaling	4.25	0.163	0.378	CHI3L1,HRAS,IL6ST,JAK1,MAP2K2,MAPK1,NRAS
Acute Myeloid Leukemia Signaling	4.24	0.109	1	CCND1,FLT3LG,HRAS,MAP2K2,MAPK1,NFKB1,NRAS,PIK3C3,PIM1,TCF4
Iron homeostasis signaling pathway	4.22	0.0855	-	ATP6V0E1,BMP4,CD163,FTH1,FTL,HIF1A,HMOX1,IL6,JAK1,MAPK1,PDGFA,SLC11A1,TFRC
Glioma Invasiveness Signaling	4.21	0.12	1.134	CDC42,HRAS,MAPK1,NRAS,PIK3C3,RAC1,RHOA,TIMP1,TIMP2
Role of NFAT in Cardiac Hypertrophy	4.16	0.0724	0.535	GNAI2,GNAS,GNB1,GNG10,HRAS,IL6,IL6ST,MAP2K2,MAPK1,NKX2-5,NRAS,PIK3C3,PPP3CA,PRKCD,SLC8A1,TGFB1
Breast Cancer Regulation by Stathmin1	4.14	0.0505	-	ACKR3,ADGRE1,ADGRE5,ANKHD1/ANKHD1-EIF4EBP3,C5AR1,CALCR,CCND1,CCR1,CCR5,FZD6,GNB1,GNG10,HGF,HIF1A,HRAS,MAP2K2,MAPK1,NFKB1,NRAS,PIK3C3,PPP1CC,PPP2CA,PRKCD,PTAFR,PTGER2,RAC1,RHOA,TGFB1,TSHR,VEGFA
Nur77 Signaling in T Lymphocytes	4.13	0.133	-	BCL2,CASP9,CD28,CD80,CD86,HLA-DRB1,NR4A1,PPP3CA
TGF-β Signaling	4.08	0.104	0.707	BCL2,BMP4,CDC42,HRAS,MAP2K2,MAPK1,NKX2-5,NRAS,SERPINE1,TGFB1
Cardiac Hypertrophy Signaling	4.07	0.0683	0.277	CDC42,GNAI2,GNAS,GNB1,GNG10,HRAS,HSPB1,IL6,MAP2K2,MAPK1,NKX2-5,NRAS,PIK3C3,PPP3CA,RAC1,RHOA,TGFB1
Endocannabinoid Developing Neuron Pathway	4.06	0.0948	0.302	BRCA1,CCND1,GNAI2,GNB1,HRAS,MAP2K2,MAPK1,NRAS,PIK3C3,RAC1,RHOA
IL-3 Signaling	4.03	0.114	1.667	HRAS,JAK1,MAP2K2,MAPK1,NRAS,PIK3C3,PPP3CA,PRKCD,RAC1
JAK/Stat Signaling	3.99	0.113	1.667	BCL2L1,HRAS,IL6,JAK1,MAP2K2,MAPK1,NFKB1,NRAS,PIK3C3
IL-7 Signaling Pathway	3.99	0.113	0.333	BCL2,CCND1,HGF,IL2RG,JAK1,MAPK1,MET,PIK3C3,SLC2A1
Activation of IRF by Cytosolic Pattern Recognition Receptors	3.98	0.127	-1.414	CD40,IFNA5,IFNA6,IFNA7,IFNA8,IL10,IL6,NFKB1
IL-2 Signaling	3.98	0.127	0.707	HRAS,IL2RB,IL2RG,JAK1,MAP2K2,MAPK1,NRAS,PIK3C3
Ephrin Receptor Signaling	3.97	0.0765	-0.302	CDC42,EFNB2,GNAI2,GNAS,GNB1,GNG10,HRAS,MAP2K2,MAPK1,NRAS,PDGFA,RAC1,RHOA,VEGFA
Protein Kinase A Signaling	3.96	0.0561	-1.213	AKAP8,APEX1,CREM,GNAI2,GNAS,GNB1,GNG10,MAP2K2,MAPK1,MYH2,NFKB1,PALM2AKAP2,PDE6D,PPP1CC,PPP3CA,PRKCD,PTEN,PTGS2,PYGL,RHOA,TCF4,TGFB1,VASP
Antiproliferative Role of Somatostatin Receptor 2	3.95	0.111	0	GNB1,GNG10,GUCY1B1,HRAS,MAP2K2,MAPK1,NRAS,PIK3C3,SLC39A7
BEX2 Signaling Pathway	3.95	0.111	0	BCL2,CCND1,CDH2,HIF1A,NFKB1,PPP2CA,PTEN,TCF4,VEGFA
RhoGDI Signaling	3.89	0.0753	0.302	ACTB,ARHGAP35,CDC42,CDH1,CDH2,DLC1,EZR,GNAI2,GNAS,GNB1,GNG10,PIP5K1A,RAC1,RHOA
Hereditary Breast Cancer Signaling	3.89	0.0845	-	ACTB,ATM,BRCA1,BRCA2,CCND1,HRAS,NPM1,NRAS,PIK3C3,PTEN,RAD51,RPS27A
Role of MAPK Signaling in the Pathogenesis of Influenza	3.86	0.108	-	BCL2,CCL5,CXCL10,HRAS,MAP2K2,MAPK1,NRAS,PLA2G7,PTGS2
Gap Junction Signaling	3.85	0.0711	-	ACTB,GJC1,GNAI2,GNAS,GUCY1B1,HRAS,MAP2K2,MAPK1,NRAS,PIK3C3,PPP3CA,PRKCD,SLC39A7,TJP1,TJP2
TWEAK Signaling	3.84	0.171	-1.633	BID,BIRC3,CASP9,NFKB1,TNFRSF12A,XIAP
Apelin Endothelial Signaling Pathway	3.83	0.0894	1.508	GNAI2,GNAS,HIF1A,HRAS,ICAM1,MAP2K2,MAPK1,NFKB1,NRAS,PIK3C3,PRKCD
Chronic Myeloid Leukemia Signaling	3.82	0.0971	-	BCL2L1,CCND1,HRAS,MAP2K2,MAPK1,MDM2,NFKB1,NRAS,PIK3C3,TGFB1
Xenobiotic Metabolism CAR Signaling Pathway	3.82	0.0741	-0.535	ABCB1,ABCC1,ALDH1A1,ALDH1A2,GSTA4,GSTP1,HSP90B1,MAP2K2,MAPK1,MGST3,PPP2CA,PRKCD,SULT1A1,SULT1B1
TNFR1 Signaling	3.82	0.14	-1.134	BID,BIRC3,CASP2,CASP9,CDC42,NFKB1,XIAP
Role of JAK1 and JAK3 in γc Cytokine Signaling	3.7	0.116	-	HRAS,IL15,IL2RB,IL2RG,JAK1,MAPK1,NRAS,PIK3C3
Germ Cell-Sertoli Cell Junction Signaling	3.63	0.0747	-	ACTB,CDC42,CDH1,CDH2,HRAS,MAP2K2,MAPK1,NRAS,PIK3C3,RAC1,RHOA,TGFB1,TJP1
DNA Double-Strand Break Repair by Homologous Recombination	3.61	0.286	-	ATM,BRCA1,BRCA2,RAD51
IL-17A Signaling in Gastric Cells	3.61	0.2	-	CCL5,CXCL10,CXCL8,MAPK1,NFKB1
CXCR4 Signaling	3.6	0.0743	0.302	CDC42,GNAI2,GNAS,GNB1,GNG10,HRAS,MAP2K2,MAPK1,NRAS,PIK3C3,PRKCD,RAC1,RHOA
Inhibition of Angiogenesis by TSP1	3.57	0.154	1.342	CD36,GUCY1B1,KDR,MAPK1,TGFB1,VEGFA
Nitric Oxide Signaling in the Cardiovascular System	3.52	0.0893	1.667	ARG2,ATP2A2,GUCY1B1,HSP90B1,KDR,MAP2K2,MAPK1,PIK3C3,PRKCD,VEGFA
Virus Entry via Endocytic Pathways	3.49	0.0885	-	ACTB,AP2M1,AP3M1,CDC42,HRAS,NRAS,PIK3C3,PRKCD,RAC1,TFRC
Th17 Activation Pathway	3.49	0.0968	2.333	CSF2,HIF1A,HSP90B1,IL10,IL1B,IL6,JAK1,NFKB1,PTGER2
p70S6K Signaling	3.47	0.0815	0.905	GNAI2,HRAS,IL2RG,JAK1,MAP2K2,MAPK1,NRAS,PIK3C3,PPP2CA,PRKCD,RPS6
FXR/RXR Activation	3.42	0.0803	-	APOC1,APOC2,IL18,IL1B,IL1RN,IL33,LIPC,PPARG,SAA1,SERPINA1,SREBF1
Relaxin Signaling	3.41	0.075	1.134	APEX1,GNAI2,GNAS,GNB1,GNG10,GUCY1B1,MAPK1,NFKB1,PDE6D,PIK3C3,SLC39A7,VEGFA
Role of NANOG in Mammalian Embryonic Stem Cell Pluripotency	3.31	0.084	1.414	BMP4,FZD6,HRAS,IL6ST,JAK1,LIFR,MAP2K2,MAPK1,NRAS,PIK3C3
NGF Signaling	3.28	0.0833	1.265	CDC42,HRAS,MAP2K2,MAPK1,NFKB1,NRAS,PIK3C3,PRKCD,RAC1,RHOA
Docosahexaenoic Acid (DHA) Signaling	3.28	0.136	-	BCL2,BCL2L1,BID,CASP9,IL1B,PIK3C3
Dopamine Degradation	3.28	0.136	-0.816	ALDH1A1,ALDH1A2,COMT,MAOA,SULT1A1,SULT1B1
Thrombin Signaling	3.27	0.0654	0.632	CDC42,GNAI2,GNAS,GNB1,GNG10,HRAS,MAP2K2,MAPK1,NFKB1,NRAS,PIK3C3,PRKCD,RAC1,RHOA
Sphingosine-1-phosphate Signaling	3.26	0.0826	1.667	CASP12,CASP2,CASP9,CDC42,GNAI2,MAPK1,PDGFA,PIK3C3,RAC1,RHOA
Agrin Interactions at Neuromuscular Junction	3.25	0.1	0.816	ACTB,CDC42,DAG1,HRAS,MAPK1,NRAS,RAC1,UTRN
Neuregulin Signaling	3.22	0.0891	0.707	ADAM17,HRAS,HSP90B1,MAP2K2,MAPK1,NRAS,PRKCD,PTEN,RPS6
Huntington's Disease Signaling	3.2	0.0617	1.897	BCL2L1,CASP12,CASP2,CASP9,CTSD,GNB1,GNG10,HRAS,HSPA4,MAPK1,PIK3C3,PRKCD,RPS27A,SDHB,UBE2S
Xenobiotic Metabolism PXR Signaling Pathway	3.19	0.0674	-1.387	ABCB1,ALDH1A1,ALDH1A2,CAT,GSTA4,GSTP1,HSP90B1,MAOA,MGST3,PPP1CC,PRKCD,SULT1A1,SULT1B1
Retinoic acid Mediated Apoptosis Signaling	3.19	0.111	-2.646	BID,CASP9,IFNA5,IFNA6,IFNA7,IFNA8,PARP4
Xenobiotic Metabolism General Signaling Pathway	3.16	0.0748	-0.905	FTL,GSTA4,GSTP1,HMOX1,HRAS,MAP2K2,MAPK1,MGST3,NRAS,PIK3C3,PRKCD
Glutathione Redox Reactions I	3.15	0.161	-1.342	CLIC2,GPX1,GPX8,GSTP1,MGST3
NF-κB Activation by Viruses	3.15	0.0964	1.134	CCR5,HRAS,MAPK1,NFKB1,NRAS,PIK3C3,PRKCD,TNFRSF14
CD28 Signaling in T Helper Cells	3.15	0.08	1.667	CD28,CD80,CD86,CDC42,HLA-DRB1,MAP2K2,NFKB1,PIK3C3,PPP3CA,RAC1
Apelin Cardiomyocyte Signaling Pathway	3.13	0.0865	1.134	ATP2A2,CAT,GNAI2,HIF1A,MAPK1,PIK3C3,PRKCD,SLC8A1,TGFB1
HER-2 Signaling in Breast Cancer	3.11	0.0952	-	CASP9,CCND1,CDC42,HRAS,MDM2,NRAS,PIK3C3,PRKCD
Cardiac β-adrenergic Signaling	3.11	0.0738	-1.633	AKAP8,APEX1,ATP2A2,GNAS,GNB1,GNG10,PALM2AKAP2,PDE6D,PPP1CC,PPP2CA,SLC8A1
CD40 Signaling	3.1	0.108	1.633	CD40,ICAM1,MAP2K2,MAPK1,NFKB1,PIK3C3,PTGS2
ErbB2-ErbB3 Signaling	3.1	0.108	-0.378	CCND1,HRAS,MAP2K2,MAPK1,NRAS,PIK3C3,PTEN
Autophagy	3.1	0.108	-	BCL2,CTSA,CTSC,CTSD,CTSK,CTSS,PIK3C3
Renin-Angiotensin Signaling	3.09	0.0787	1.667	CCL5,HRAS,MAP2K2,MAPK1,NFKB1,NRAS,PIK3C3,PRKCD,PTGER2,RAC1
Protein Ubiquitination Pathway	3.06	0.0578	-	BIRC3,BRCA1,DNAJA1,DNAJC25,HSP90B1,HSPA4,HSPB1,MDM2,PSMB7,RPS27A,TAP1,UBE2N,UBE2S,UBE2V2,VHL,XIAP
BMP signaling pathway	3.04	0.093	0.707	BMP4,HRAS,MAP2K2,MAPK1,NFKB1,NKX2-5,NRAS,XIAP
Telomerase Signaling	3.04	0.0841	0.333	HRAS,HSP90B1,IL2RB,IL2RG,MAP2K2,MAPK1,NRAS,PIK3C3,PPP2CA
RAR Activation	3.03	0.0647	-	ACTB,AKR1B1,ALDH1A1,ALDH1A2,DHRS4,MAPK1,NFKB1,PRKCD,PTEN,RAC1,RPL7A,TGFB1,VEGFA
IL-17A Signaling in Airway Cells	3.03	0.104	1.134	IL6,JAK1,MAP2K2,MAPK1,NFKB1,PIK3C3,PTEN
IL-4 Signaling	3.01	0.092	-	HLA-DRB1,HMGA1,HRAS,IL2RG,JAK1,NR3C1,NRAS,PIK3C3
Gα12/13 Signaling	2.99	0.0763	0	CDC42,CDH1,CDH2,HRAS,MAP2K2,MAPK1,NFKB1,NRAS,PIK3C3,RHOA
Remodeling of Epithelial Adherens Junctions	2.99	0.103	1	ACTB,CDH1,HGF,MAPRE1,MET,NME1,RAB7A
Corticotropin Releasing Hormone Signaling	2.97	0.071	1.134	FASLG,GNAI2,GNAS,GUCY1B1,MAP2K2,MAPK1,NR4A1,PRKCD,PTGS2,SLC39A7,VEGFA
T Cell Receptor Signaling	2.95	0.0818	-	CD28,HRAS,MAP2K2,MAPK1,NFKB1,NRAS,PIK3C3,PPP3CA,RAC1
RANK Signaling in Osteoclasts	2.95	0.0899	1.414	BIRC3,MAP2K2,MAPK1,MITF,NFKB1,PIK3C3,PPP3CA,XIAP
VEGF Family Ligand-Receptor Interactions	2.91	0.0889	1.414	HRAS,KDR,MAP2K2,MAPK1,NRAS,PIK3C3,PRKCD,VEGFA
IL-17A Signaling in Fibroblasts	2.91	0.143	-	CCL7,IL6,MAPK1,NFKB1,NFKBIZ
Axonal Guidance Signaling	2.88	0.0469	-	ADAM17,BMP4,CDC42,EFNB2,FZD6,GNAI2,GNAS,GNB1,GNG10,HRAS,MAP2K2,MAPK1,MET,MMP12,NRAS,PDGFA,PIK3C3,PPP3CA,PRKCD,RAC1,RHOA,VASP,VEGFA
PKCθ Signaling in T Lymphocytes	2.88	0.0692	1.508	CD28,CD80,CD86,HLA-DRB1,HRAS,MAPK1,NFKB1,NRAS,PIK3C3,PPP3CA,RAC1
Ceramide Signaling	2.85	0.087	0.707	BCL2,CTSD,DIABLO,HRAS,NFKB1,NRAS,PIK3C3,PPP2CA
MIF-mediated Glucocorticoid Regulation	2.85	0.139	1.342	MAPK1,NFKB1,NR3C1,PTGS2,TLR4
Interferon Signaling	2.85	0.139	-0.447	BCL2,IFNA5,JAK1,MX1,TAP1
P2Y Purigenic Receptor Signaling Pathway	2.84	0.073	0.333	GNAI2,GNB1,GNG10,HRAS,MAP2K2,MAPK1,NFKB1,NRAS,PIK3C3,PRKCD
Phospholipase C Signaling	2.82	0.0566	0.632	CDC42,GNAS,GNB1,GNG10,HMOX1,HRAS,MAP2K2,MAPK1,NFKB1,NRAS,PEBP1,PPP3CA,PRKCD,RAC1,RHOA
Antioxidant Action of Vitamin C	2.82	0.0783	-0.447	CSF2,HMOX1,MAPK1,NFKB1,PLA2G7,SLC23A2,SLC2A1,SLC2A8,TXNRD3
Inflammasome pathway	2.81	0.182	0	IL18,IL1B,NFKB1,TLR4
Androgen Signaling	2.79	0.0719	1.633	AR,CCND1,GNAI2,GNAS,GNB1,GNG10,HSPA4,MAPK1,NFKB1,PRKCD
Lymphotoxin β Receptor Signaling	2.76	0.109	1.342	BCL2L1,CASP9,DIABLO,MAPK1,NFKB1,PIK3C3
Polyamine Regulation in Colon Cancer	2.74	0.174	-	AZIN1,OAZ2,PPARG,TCF4
Apelin Cardiac Fibroblast Signaling Pathway	2.74	0.174	-2	ANGPT2,IL6,SERPINE1,TGFB1
Melanocyte Development and Pigmentation Signaling	2.74	0.0833	-0.707	BCL2,GNAS,HRAS,MAP2K2,MAPK1,MITF,NRAS,PIK3C3
Unfolded protein response	2.72	0.107	0	BCL2,CANX,HSP90B1,HSPA4,PPARG,SREBF1
PI3K Signaling in B Lymphocytes	2.7	0.0699	0.632	CD40,HRAS,MAP2K2,MAPK1,NFKB1,NRAS,PPP3CA,PTEN,RAC1,TLR4
White Adipose Tissue Browning Pathway	2.7	0.0699	1.265	ANGPT2,FCER1A,GNAS,GUCY1B1,KDR,LDHB,MAPK1,PPARG,THRA,VEGFA
FAK Signaling	2.68	0.0816	-	ACTB,HRAS,MAP2K2,MAPK1,NRAS,PIK3C3,PTEN,RAC1
Angiopoietin Signaling	2.67	0.0909	0.447	ANGPT2,BIRC5,CASP9,HRAS,NFKB1,NRAS,PIK3C3
Role of Lipids/Lipid Rafts in the Pathogenesis of Influenza	2.67	0.167	-	IFNA5,IFNA6,IFNA7,IFNA8
Tumoricidal Function of Hepatic Natural Killer Cells	2.67	0.167	-	BID,CASP9,FASLG,ICAM1
PPARα/RXRα Activation	2.66	0.0615	-2.309	CD36,GNAS,GOT2,HRAS,HSP90B1,IL1B,IL6,MAP2K2,MAPK1,NFKB1,NRAS,TGFB1
PAK Signaling	2.65	0.0808	1.414	CDC42,HRAS,MAP2K2,MAPK1,NRAS,PDGFA,PIK3C3,RAC1
UVA-Induced MAPK Signaling	2.65	0.0808	1	ATM,BCL2L1,CASP9,HRAS,MAPK1,NRAS,PARP4,PIK3C3
Inhibition of Matrix Metalloproteases	2.64	0.125	-0.447	ADAM17,MMP12,RECK,TIMP1,TIMP2
Fc Epsilon RI Signaling	2.62	0.0732	1.414	CSF2,FCER1A,HRAS,MAP2K2,MAPK1,NRAS,PIK3C3,PRKCD,RAC1
Erythropoietin Signaling	2.61	0.0886	-	HRAS,MAP2K2,MAPK1,NFKB1,NRAS,PIK3C3,PRKCD
Non-Small Cell Lung Cancer Signaling	2.61	0.0886	0.378	CASP9,CCND1,HRAS,MAP2K2,MAPK1,NRAS,PIK3C3
GDNF Family Ligand-Receptor Interactions	2.61	0.0886	1.134	CDC42,HRAS,MAP2K2,MAPK1,NRAS,PIK3C3,RAC1
Role of JAK family kinases in IL-6-type Cytokine Signaling	2.6	0.16	-	IL6,IL6ST,JAK1,MAPK1
GNRH Signaling	2.48	0.0615	0.302	CDC42,GNAI2,GNAS,GNB1,HRAS,MAP2K2,MAPK1,NFKB1,NRAS,PRKCD,RAC1
Role of RIG1-like Receptors in Antiviral Innate Immunity	2.46	0.114	-1.342	IFNA5,IFNA6,IFNA7,IFNA8,NFKB1
IL-23 Signaling Pathway	2.46	0.114	2.236	CSF2,HIF1A,IL1B,NFKB1,PIK3C3
Prolactin Signaling	2.46	0.0833	0.816	HRAS,MAP2K2,MAPK1,NR3C1,NRAS,PIK3C3,PRKCD
Paxillin Signaling	2.42	0.0741	0.707	ACTB,ARF1,CDC42,HRAS,MAPK1,NRAS,PIK3C3,RAC1
G Beta Gamma Signaling	2.41	0.0682	0.333	CDC42,GNAI2,GNAS,GNB1,GNG10,HRAS,MAPK1,NRAS,PRKCD
FAT10 Cancer Signaling Pathway	2.37	0.109	2.236	ACKR3,IL6,NFKB1,TCF4,TGFB1
Allograft Rejection Signaling	2.37	0.0805	-	CD28,CD40,CD80,CD86,FASLG,HLA-DRB1,IL10
Role of p14/p19ARF in Tumor Suppression	2.36	0.138	-	MDM2,NPM1,PIK3C3,RAC1
Integrin Signaling	2.33	0.0561	0	ACTB,ARF1,CDC42,HRAS,MAP2K2,MAPK1,NRAS,PIK3C3,PTEN,RAC1,RHOA,VASP
Thrombopoietin Signaling	2.33	0.0896	0.816	HRAS,MAP2K2,MAPK1,NRAS,PIK3C3,PRKCD
iNOS Signaling	2.29	0.104	1	HMGA1,JAK1,MAPK1,NFKB1,TLR4
B Cell Receptor Signaling	2.28	0.0579	1.508	BCL2L1,CDC42,HRAS,MAP2K2,MAPK1,NFKB1,NRAS,PIK3C3,PPP3CA,PTEN,RAC1
Salvage Pathways of Pyrimidine Ribonucleotides	2.27	0.0702	-0.378	AK1,DAPK1,MAP2K2,MAPK1,NME1,NME2,PIM1,PRKCD
PDGF Signaling	2.24	0.0761	1.134	HRAS,JAK1,MAP2K2,MAPK1,NRAS,PDGFA,PIK3C3
Aldosterone Signaling in Epithelial Cells	2.2	0.0595	0.447	DNAJA1,DNAJC25,HSP90B1,HSPA4,HSPB1,MAP2K2,MAPK1,PIK3C3,PIP5K1A,PRKCD
ErbB Signaling	2.19	0.0745	1.134	CDC42,HRAS,MAP2K2,MAPK1,NRAS,PIK3C3,PRKCD
UVC-Induced MAPK Signaling	2.18	0.098	0.447	HRAS,MAP2K2,MAPK1,NRAS,PRKCD
Actin Nucleation by ARP-WASP Complex	2.17	0.0833	0.816	CDC42,HRAS,NRAS,RAC1,RHOA,VASP
ERK/MAPK Signaling	2.17	0.0558	0.632	HRAS,HSPB1,MAP2K2,MAPK1,NRAS,PIK3C3,PPARG,PPP1CC,PPP2CA,PRKCD,RAC1
IL-9 Signaling	2.15	0.121	1	IL2RG,JAK1,NFKB1,PIK3C3
Synaptic Long Term Depression	2.15	0.0556	0	GNAI2,GNAS,GUCY1B1,HRAS,MAP2K2,MAPK1,NRAS,PLA2G7,PPP2CA,PRKCD,SLC39A7
Noradrenaline and Adrenaline Degradation	2.14	0.0962	-1.342	ALDH1A1,ALDH1A2,COMT,DHRS4,MAOA
IL-15 Production	2.12	0.0661	1.414	FLT3LG,IFNA5,IL15,IL6,JAK1,KDR,MET,NFKB1
ATM Signaling	2.11	0.0722	-1.134	ATM,BID,BRCA1,MDM2,PPP1CC,PPP2CA,RAD51
Opioid Signaling Pathway	2.11	0.0506	1.387	AP2M1,CDC42,GNAI2,GNAS,GNB1,HRAS,MAP2K2,MAPK1,NFKB1,NRAS,PPP3CA,PRKCD,RAC1
CD27 Signaling in Lymphocytes	2.11	0.0943	1.342	BCL2L1,BID,CASP9,MAP2K2,NFKB1
Cytotoxic T Lymphocyte-mediated Apoptosis of Target Cells	2.11	0.118	0	BCL2,BID,CASP9,FASLG
Wnt/β-catenin Signaling	2.1	0.0575	-0.447	CCND1,CDH1,CDH2,FZD6,MDM2,PPARD,PPP2CA,RPS27A,TCF4,TGFB1
Synaptogenesis Signaling Pathway	2.06	0.0469	2.324	AP2M1,CDC42,CDH1,CDH2,EFNB2,EIF4EBP3,HRAS,MAPK1,NECTIN1,NRAS,PIK3C3,PRKCD,RAC1,RHOA,STXBP2
Coagulation System	2.06	0.114	0	F3,SERPINA1,SERPINE1,VWF
Granzyme A Signaling	2.03	0.158	-	ANP32A,APEX1,NME1
GADD45 Signaling	2.03	0.158	-	ATM,BRCA1,CCND1
B Cell Development	2.02	0.111	-	CD40,CD80,CD86,HLA-DRB1
Estrogen-Dependent Breast Cancer Signaling	2.01	0.0769	0.816	CCND1,HRAS,MAPK1,NFKB1,NRAS,PIK3C3
Role of Wnt/GSK-3β Signaling in the Pathogenesis of Influenza	2.01	0.0769	-	FZD6,IFNA5,IFNA6,IFNA7,IFNA8,TCF4
VDR/RXR Activation	1.98	0.0759	0	CCL5,CSF2,CXCL10,PDGFA,PPARD,PRKCD
SAPK/JNK Signaling	1.98	0.068	1.134	CDC42,GNB1,HNRNPK,HRAS,NRAS,PIK3C3,RAC1
Aspartate Biosynthesis	1.97	0.286	-	GOT1,GOT2
Notch Signaling	1.97	0.108	-	ADAM17,HEY1,PSEN2,PSENEN
FLT3 Signaling in Hematopoietic Progenitor Cells	1.96	0.075	0.816	FLT3LG,HRAS,MAP2K2,MAPK1,NRAS,PIK3C3
Retinoate Biosynthesis I	1.94	0.105	-	AKR1B1,ALDH1A1,ALDH1A2,DHRS4
Neurotrophin/TRK Signaling	1.93	0.0741	0.816	CDC42,HRAS,MAP2K2,MAPK1,NRAS,PIK3C3
IGF-1 Signaling	1.91	0.066	1.134	CASP9,HRAS,JAK1,MAP2K2,MAPK1,NRAS,PIK3C3
Endoplasmic Reticulum Stress Pathway	1.91	0.143	-	CASP12,CASP9,HSP90B1
CREB Signaling in Neurons	1.9	0.0512	0.333	GNAI2,GNAS,GNB1,GNG10,GRIK5,HRAS,MAP2K2,MAPK1,NRAS,PIK3C3,PRKCD
Antigen Presentation Pathway	1.9	0.103	-	CANX,HLA-DRB1,TAP1,TAPBP
Semaphorin Signaling in Neurons	1.89	0.0833	-	CDC42,MAPK1,MET,RAC1,RHOA
Pyrimidine Deoxyribonucleotides De Novo Biosynthesis I	1.86	0.1	-1	AK1,NME1,NME2,TYMS
Serotonin Degradation	1.86	0.0714	-0.816	ALDH1A1,ALDH1A2,DHRS4,MAOA,SULT1A1,SULT1B1
PFKFB4 Signaling Pathway	1.83	0.0806	1	GNAS,MAP2K2,MAPK1,PFKM,TGFB1
Fatty Acid α-oxidation	1.8	0.13	-	ALDH1A1,ALDH1A2,PTGS2
CDK5 Signaling	1.79	0.0625	-1.134	GNAS,HRAS,MAP2K2,MAPK1,NRAS,PPP1CC,PPP2CA
Glycolysis I	1.79	0.0952	-1	ALDOC,GAPDH,PFKM,TPI1
FGF Signaling	1.77	0.0682	1.633	HGF,HRAS,MAPK1,MET,PIK3C3,RAC1
Glutamate Degradation II	1.75	0.222	-	GOT1,GOT2
Role of JAK1, JAK2 and TYK2 in Interferon Signaling	1.75	0.125	-	IFNA5,JAK1,NFKB1
CTLA4 Signaling in Cytotoxic T Lymphocytes	1.74	0.0674	-	AP2M1,CD28,CD80,CD86,PIK3C3,PPP2CA
Regulation of Cellular Mechanics by Calpain Protease	1.72	0.0758	1	CCND1,EZR,HRAS,MAPK1,NRAS
Glutathione-mediated Detoxification	1.72	0.0909	-2	ANPEP,GSTA4,GSTP1,MGST3
TR/RXR Activation	1.7	0.0659	-	HIF1A,MDM2,PIK3C3,SLC2A1,SREBF1,THRA
eNOS Signaling	1.7	0.0523	0.707	CASP9,GNAS,GUCY1B1,HSP90B1,HSPA4,KDR,PIK3C3,PRKCD,VEGFA
Cell Cycle: G1/S Checkpoint Regulation	1.7	0.0746	0	ATM,CCND1,CDKN2B,MDM2,TGFB1
MIF Regulation of Innate Immunity	1.69	0.0889	1	MAPK1,NFKB1,PTGS2,TLR4
BAG2 Signaling Pathway	1.69	0.0889	-1	HSPA4,MAPK1,MDM2,NFKB1
p38 MAPK Signaling	1.68	0.0593	1.89	FASLG,HSPB1,IL18,IL1B,IL1RN,IL33,TGFB1
cAMP-mediated signaling	1.68	0.0474	-1	AKAP8,APEX1,CREM,GNAI2,GNAS,MAP2K2,MAPK1,PALM2AKAP2,PDE6D,PPP3CA,PTGER2
Insulin Receptor Signaling	1.67	0.0548	0.707	HRAS,JAK1,MAP2K2,MAPK1,NRAS,PIK3C3,PPP1CC,PTEN
Superoxide Radicals Degradation	1.67	0.2	-	CAT,SOD1
Apelin Liver Signaling Pathway	1.66	0.115	-	COL1A1,COL1A2,EDN1
IL-1 Signaling	1.64	0.0638	-	GNAI2,GNAS,GNB1,GNG10,MAPK1,NFKB1
Dopamine-DARPP32 Feedback in cAMP Signaling	1.63	0.0508	0.378	ATP2A2,CREM,GNAI2,GNAS,GUCY1B1,PPP1CC,PPP2CA,PPP3CA,PRKCD
PXR/RXR Activation	1.62	0.0714	-	ABCB1,ALDH1A1,CPT1A,IL6,NR3C1
Calcium-induced T Lymphocyte Apoptosis	1.62	0.0714	1.342	ATP2A2,HLA-DRB1,NR4A1,PPP3CA,PRKCD
Inhibition of ARE-Mediated mRNA Degradation Pathway	1.61	0.0574	0.378	FASLG,MAPK1,PABPN1,PPP2CA,TNFSF13,TNFSF13B,ZNF331
Factors Promoting Cardiogenesis in Vertebrates	1.59	0.053	0.707	BMP4,CCND1,FZD6,NKX2-5,PRKCD,RHOA,TCF4,TGFB1
L-cysteine Degradation I	1.59	0.182	-	GOT1,GOT2
Hematopoiesis from Pluripotent Stem Cells	1.57	0.0816	-	CSF2,CXCL8,IL10,IL6
Ephrin A Signaling	1.57	0.0816	-	CDC42,PIK3C3,RAC1,RHOA
Cell Cycle: G2/M DNA Damage Checkpoint Regulation	1.57	0.0816	0	ATM,BRCA1,HIPK2,MDM2
Calcium Signaling	1.53	0.0467	1	ASPH,ATP2A2,MAPK1,MYH2,MYH3,MYH8,MYH9,PPP3CA,SLC8A1,TNNT2
Hematopoiesis from Multipotent Stem Cells	1.51	0.167	-	CSF2,IL15
Gαi Signaling	1.51	0.0547	0	GNAI2,GNAS,GNB1,GNG10,HRAS,MAPK1,NRAS
Pyridoxal 5'-phosphate Salvage Pathway	1.51	0.0667	0	DAPK1,MAP2K2,MAPK1,PIM1,PRKCD
Amyloid Processing	1.51	0.0784	-	BACE1,MAPK1,PSEN2,PSENEN
TNFR2 Signaling	1.49	0.1	-	BIRC3,NFKB1,XIAP
G-Protein Coupled Receptor Signaling	1.49	0.0429	-	APEX1,CALCR,GNAI2,GNAS,HRAS,MAP2K2,MAPK1,NFKB1,NRAS,PDE6D,PIK3C3,PTGER2
Reelin Signaling in Neurons	1.48	0.0538	1.134	CDC42,CDH2,MAP2K2,MAPK1,PIK3C3,RAC1,RHOA
Role of IL-17A in Psoriasis	1.45	0.154	-	CXCL8,S100A8
Glycine Cleavage Complex	1.45	0.154	-	AMT,DLD
4-1BB Signaling in T Lymphocytes	1.42	0.0938	-	MAP2K2,MAPK1,NFKB1
Role of BRCA1 in DNA Damage Response	1.41	0.0625	1	ACTB,ATM,BRCA1,BRCA2,RAD51
Adipogenesis pathway	1.41	0.0519	-	BMP4,FZD6,HIF1A,PPARG,SAP18,SREBF1,TGFB1
Cyclins and Cell Cycle Regulation	1.39	0.0617	-1.342	ATM,CCND1,CDKN2B,PPP2CA,TGFB1
Glycoaminoglycan-protein Linkage Region Biosynthesis	1.39	0.143	-	B3GALT6,XYLT1
Putrescine Degradation III	1.39	0.0909	-	ALDH1A1,ALDH1A2,MAOA
Aspartate Degradation II	1.39	0.143	-	GOT1,GOT2
Synaptic Long Term Potentiation	1.38	0.0511	0.378	HRAS,MAP2K2,MAPK1,NRAS,PPP1CC,PPP3CA,PRKCD
G Protein Signaling Mediated by Tubby	1.35	0.0882	-	GNAS,GNB1,GNG10
Phenylalanine Degradation IV (Mammalian, via Side Chain)	1.35	0.0882	-	GOT1,GOT2,MAOA
Ethanol Degradation IV	1.35	0.0882	-	ALDH1A1,ALDH1A2,CAT
Vitamin-C Transport	1.35	0.0882	-	SLC23A2,SLC2A1,TXNRD3
Gαs Signaling	1.34	0.0541	-1.342	GNAS,GNB1,GNG10,MAP2K2,MAPK1,PTGER2
Human Embryonic Stem Cell Pluripotency	1.33	0.05	-	BMP4,FZD6,GNAS,PDGFA,PIK3C3,TCF4,TGFB1
Tryptophan Degradation X (Mammalian, via Tryptamine)	1.32	0.0857	-	ALDH1A1,ALDH1A2,MAOA
MSP-RON Signaling Pathway	1.31	0.0678	-	ACTB,PIK3C3,TLR2,TLR4
EGF Signaling	1.31	0.0678	2	HRAS,JAK1,MAPK1,PIK3C3

## Sheet: Table S5
Table S5. Canonical pathways related to macrophage activation in canine MDMs infected with M. intracellulare.
	Ingenuity Canonical Pathways	6h			12h			24h
		-log (p-value)	Ratio	z-score	-log (p-value)	Ratio	z-score	-log (p-value)	Ratio	z-score
M1	Dendritic Cell Maturation	10.1	0.12	3.838	9.19	0.109	0	11	0.13	0.816
	TREM1 Signaling	16	0.263	3.578	14.3	0.237	2.828	14.1	0.25	0.688
	Neuroinflammation Signaling Pathway	15.6	0.114	3.43	18.5	0.121	-0.169	20	0.137	0.316
	Role of IL-17F in Allergic Inflammatory Airway Diseases	6.68	0.214	3	10.8	0.286	2.714	7.48	0.238	2.333
	Role of Pattern Recognition Receptors in Recognition of Bacteria and Viruses	14.5	0.162	2.887	13.4	0.149	1.732	15.5	0.175	0.535
	IL-6 Signaling	7.12	0.12	2.84	7.63	0.12	1.807	8.25	0.136	2.668
	HMGB1 Signaling	14.7	0.158	2.524	10	0.121	2	12	0.145	2.183
	Th1 Pathway	4.91	0.098	2.333	5.3	0.098	-0.333	7.58	0.131	1.069
	Crosstalk between Dendritic Cells and Natural Killer Cells	10.1	0.178	2.324	6.73	0.133	0	11.6	0.2	-0.243
	MIF-mediated Glucocorticoid Regulation	3.02	0.139	2.236	3.2	0.139	1.342	2.85	0.139	1.342
	Th17 Activation Pathway	1.31	0.054	2.236	2.01	0.065	1.633	3.49	0.097	2.333
	CD40 Signaling	2.58	0.092	2	4.42	0.123	1.134	3.1	0.108	1.633
	IL-23 Signaling Pathway	1.84	0.091	2	2.79	0.114	0.447	2.46	0.114	2.236
	Acute Phase Response Signaling	5.72	0.088	1.941	4.86	0.077	1.155	8	0.11	1
	Chemokine Signaling	4.91	0.119	1.897	8.04	0.155	0.832	5.39	0.131	0.905
	CD28 Signaling in T Helper Cells	1.74	0.056	1.633	1.94	0.056	1.633	3.15	0.08	1.667
	LPS-stimulated MAPK Signaling	2.08	0.073	1.633	2.95	0.085	0.378	4.68	0.122	0.632
	NF-κB Signaling	7.95	0.106	1.606	7.03	0.095	2.183	6.64	0.101	0.471
	IL-8 Signaling	6.35	0.088	1.604	11.6	0.118	1.091	13.3	0.137	1.043
	IL-15 Signaling	3.7	0.107	1.414	6.65	0.147	0.905	7.74	0.173	1.387
	Toll-like Receptor Signaling	6.14	0.143	1.414	3.89	0.104	0.816	5.77	0.143	0
	JAK/Stat Signaling	1.55	0.063	1.342	3.77	0.1	1.414	3.99	0.113	1.667
	MIF Regulation of Innate Immunity	2.58	0.111	1.342	1.94	0.089	1	1.69	0.089	1
	p53 Signaling	1.73	0.061	1.342	5.46	0.112	0.905	5.51	0.122	-0.632
	Production of Nitric Oxide and Reactive Oxygen Species in Macrophages	8.88	0.108	1.342	5.16	0.077	-1.604	8.95	0.113	-0.218
	Fcγ Receptor-mediated Phagocytosis in Macrophages and Monocytes	4.25	0.1	1.265	2.46	0.07	1.134	6.23	0.13	1.387
	GM-CSF Signaling	1.74	0.07	1	4.14	0.113	1.134	5.24	0.141	0.707
	LPS/IL-1 Mediated Inhibition of RXR Function	6.25	0.083	1	3.75	0.061	-0.447	6.95	0.092	1
	Induction of Apoptosis by HIV1	4.35	0.131	0.707	2.92	0.098	0.816	5.86	0.164	-0.632
	Integrin Signaling	2.18	0.051	0.632	2.47	0.051	0.302	2.33	0.056	0
	TNFR1 Signaling	6	0.18	0.333	3.38	0.12	2.449	3.82	0.14	-1.134
	CCR5 Signaling in Macrophages	1.71	0.061	0	2.48	0.071	0	4.7	0.111	0.707
	Natural Killer Cell Signaling	3.36	0.064	0.277	3.74	0.064	0.832	4.63	0.079	1
	Death Receptor Signaling	8.08	0.154	0	4.94	0.11	0	6.71	0.143	-1.387
	Myc Mediated Apoptosis Signaling	6.97	0.196	0	5.21	0.157	0.707	4.66	0.157	-1.414
	Nitric Oxide Signaling in the Cardiovascular System	3.17	0.08	0	4.15	0.089	-1	3.52	0.089	1.667
	IL-15 Production	1.81	0.058	-0.378	2.58	0.066	0	2.12	0.066	1.414
	Apoptosis Signaling	6.71	0.131	-0.832	7.16	0.131	-0.832	8.92	0.162	-1
M2	PPARα/RXRα Activation	2.02	0.051	-1.897	2.28	0.051	-1.265	2.66	0.062	-2.309
	Wnt/β-catenin Signaling	1.89	0.052	-1.89	2.13	0.052	-1.134	2.1	0.058	-0.447
	LXR/RXR Activation	12.4	0.164	-1.789	6.65	0.109	-2.673	8.94	0.141	-2.183
	PPAR Signaling	5.63	0.115	-1.155	3.69	0.087	-2.333	6.85	0.135	-1.604
	CD27 Signaling in Lymphocytes	1.58	0.076	-1	1.7	0.076	1	2.11	0.094	1.342
	PD-1, PD-L1 cancer immunotherapy pathway	3.31	0.084	-0.707	2.92	0.075	1.134	4.38	0.103	-0.632
	VEGF Signaling	2.13	0.067	-0.378	4.39	0.095	0	5.2	0.114	0.905
	PI3K/AKT Signaling	3.85	0.072	-0.302	4.24	0.072	0.905	6.6	0.1	0.535
	cAMP-mediated signaling	1.55	0.043	0.333	1.4	0.039	1	1.68	0.047	-1
	mTOR Signaling	7.33	0.093	0.378	2.44	0.051	-0.816	7.38	0.097	1.155
	VEGF Family Ligand-Receptor Interactions	1.36	0.056	0.447	2.71	0.078	-0.378	2.91	0.089	1.414
	CXCR4 Signaling	1.46	0.046	1.633	2.62	0.057	0	3.6	0.074	0.302
	PI3K Signaling in B Lymphocytes	1.46	0.049	1.89	1.65	0.049	1.134	2.7	0.07	0.632
	STAT3 Pathway	3.77	0.081	1.897	6.33	0.103	0	7.69	0.125	0.277
	Th2 Pathway	4.43	0.088	2.121	6.33	0.103	-0.905	8.51	0.132	0.535
	TGF-β Signaling	1.77	0.063	2.236	3.23	0.083	0.816	4.08	0.104	0.707

## Sheet: Table S6
Table S6. Nucleotide sequences of the primers used in this study.
Gene	Forward sequence (5'→3')	Reverse sequence (5'→3')	Reference or Accession number
IL-13	TGATCAATGTCTCCGACTGC	ACAGTGCTTTCAGCATCCTCT	Pujol, Myriam, et al. (2017)
IL-17A	GCTCCCCAGAGCAGACTTT	AAGAACCCTAATGAGTTTAGTCAGAAA
IL-1β	TACCTGTGGTCTTGGGCATC	TCTAGCTGTAGGGTGGGCTT
IL-4	GCTTACTAGCACTCACCAGCA	TCGTTTCTCGCTGTGAGGATG
IL-23	GACTCACAGAACGGACAGCA	TCAAATCTGGCTGGCTCTGG
IFN-γ	GTTGCTGCCTACTTGGGAAC	GGCGTCTGACATGCCTCTA
IL-5	ACCTGCAAGTATTTCTTGGTGTAA	AAGCCGGTTTGTTCTCAACTT
IL-6	TGGCTACTGCTTTCCCTACC	TTGAAGTGGCATCATCCTTG
TNF-α	TCACTTCCTCTGACCCCTCA	AGCCCTGAGCCCTTAATTCT
TGF-β1	TACATTGACTTCCGCAAGGA	GTTAGCGTGGTAACCCTTGG
IL-10	GCACCCTACTTGAGGACGAC	AGCTCTCGGAGCATGTGG
IL-12	CAGAGCAACAGATGGAGCAA	TTATTAACTCCATTCAAAAGCAACTG
IDO1	GCACCGAGCCCATAAAGAGTT	GAGTTGCCTTTCCAACCAGAC	Herrmann, Ina, et al. (2018)
CXCL11	AGTGTGAAGGGCATGGTTACA	CCTTTGAACATGGGGAAATCTTG
CD163	GCGGCTTACAGTTTCCTTGAG	AGACACAGAAATTAGCCCAGCA
CCL22	ACTACATCCGTCACCCTCTG	TGACAGTTAGGAAGACCACGC
LCN2	AGCTGAAAGATGACCAGAGCTACAA	TACTCCAGGGTAAAGCTGAATGTCG
GAPDH	GATGGGCGTGAACCATGAGA	TGGTCATGGATGACTTTGGCT
ALDH1A2	TCCAGCAAGATCGAGATGCC	CAAGAACTGCCCTGTCTCGT	NM_001287089.2
CCL3	CAAGCAGATTCCACGCAAGT	ATAATACCGGGCTTGGAGCA	NM_001005251.2
CCL4	ACTGCCTGCTGCTTCTCTTA	GCTCGCTGGGATTAGCACA	NM_001005250.1
CCL5	TACATTTCCGGCCGACTACC	ACAAAGACGACTGCTGGCAT	NM_001003010.2
CD36	TGGACCCAGAACTCCTGTCT	ATGCTTGCTGTTGCTGTGTG	NM_001177734.3
CD40	CACGATTGGTCCCCGAAGA	TCTCTCCTGGTGGGCACATA	NM_001002982.1
CD80	TGCTTTGTCCTAGCCACACT	AGGCAATCCCCTTTCCAACT	NM_001003147.1
CSF2	GAATCTCCCTGTGCAACCCA	AAAGGCAGTGACTTGTGAGGT	NM_001003245.1
EMR1	ATGACAGAAGCAGGGCATCA	CTCGTTCACATCAACTGCCAT	NM_001038668.1
F3	GCACCAGCCACGAGAAAGGTAT	GCTCCAAGGGCACCTTCTTTA	NM_001024640.1
GJC1	GCAGACTTCCTTGCCCTCAT	AGGGGGAGCAGATGGTGTAT	NM_001020812.2
IL1RN	CGAAATGGCAGTGTCCCGTT	ACGGGCACCACATCTAACTT	NM_001003096.3
MITF	TGGATTGGGGCCACCTAAAAC	CTTGGTGGGGTTTTCGAGGT	NM_001003337.1
NR4A1	GCCCTGTATCCAAGCCCAAT	TAGTAGTCGGAACCGCTGGA	NM_001003227.1
PI3	ATCCGGTCAAAGCCAAAGGT	ATGGCGCACTGGATCAGAAT	NM_001290099.2
PTGS2	GAGCACGCCTCGGGAACT	TCGCCGTAGAATCCTGTTCG	NM_001003354.1
S100A8	TATCCTCTGTCAACTCTGTTTCGG	TATGGCACTCTCCAGTTCCG	NM_001146144.1
